# Supplementary material for: Cervical cancer screening in high-altitude areas in China: A large cross-section study of 25,173 women in northern Tibet
Source: Front Oncol. 2022 Aug 25;12:841547. doi: 10.3389/fonc.2022.841547 (PMC9452642; doi:10.3389/fonc.2022.841547)
Supplement: Supplementary file 1 [file DataSheet_1.xlsx]

## Sheet: Cervical screening data
HPV three classifications	cervical biopsy	Analysis of biopsy results	TCT examination results	Analysis of TCT Results	Analysis of TCT Results 3	Classified by ASC-US	HPV multiple infections	HPV positive type	Subtype 1	Subtype 2	Subtype 3	Subtype 4	Subtype 5	Name	ID number	Every ten years as an age stage	Age	nation	phone number	Residence address	province	city	Districts and counties	Elevation classification of districts and counties	street town	community village	colposcopy	Account type	educational level	Household income	Whether it is a poverty alleviation card holder	Menstrual cycle	Sexual bleeding	Abnormal leucorrhea	other symptoms	menopause	Menopausal age years	Menstrual cycle days	Menstrual duration days	Time of last menstruation	current contraceptive method	Years of contraceptive use	IUD time year	other contraceptive methods	Pregnancy times	Delivery times	Age of first birth years	Breastfeeding or not	CIN
feminine		#NULL!		#NULL!	#NULL!	#NULL!	uninfected	feminine	#NULL!	#NULL!	#NULL!	#NULL!	#NULL!	abu	H542425197007180023	4	49	Tibetan	18118969448	No. 21, Village 3, Bangai Township, Amdo County, Tibet	Tibet Autonomous Region	Naqu region	Anduo County	Altitude 5000 and above	Help Aixiang	3 villages					No	No	No	No		No	#NULL!	20	6	#NULL!	contraceptive pill	10			5	1	25	#NULL!	No
HPV16,18		#NULL!		#NULL!	#NULL!	#NULL!	single subtype infection	HPV18	18	#NULL!	#NULL!	#NULL!	#NULL!	abu	H542425197206050029	4	47	Tibetan	17711964242	No. 1, Village 9, Zharen Town, Amdo County, Tibet	Tibet Autonomous Region	Naqu region	Anduo County	Altitude 5000 and above	Zharen Town	9					No		No	Yes		No	#NULL!	30	#NULL!	#NULL!	other contraceptive methods			ligation	3	2	17	#NULL!	No
feminine		#NULL!		#NULL!	#NULL!	#NULL!	uninfected	feminine	#NULL!	#NULL!	#NULL!	#NULL!	#NULL!	abu	H542425198302030129	3	36	Tibetan	13398069632	No. 16, Village 5, Yanshiping Town, Amdo County, Tibet	Tibet Autonomous Region	Naqu region	Anduo County	Altitude 5000 and above	Yanshiping Town	5					No	No	No	No		No	#NULL!	28	3	#NULL!	other contraceptive methods			ligation	3	3	21	#NULL!	No
feminine		#NULL!		#NULL!	#NULL!	#NULL!	uninfected	feminine	#NULL!	#NULL!	#NULL!	#NULL!	#NULL!	abu	H542425197405080044	4	45	Tibetan	13518963918	No. 28, Village 2, Tandui Township, Amdo County, Tibet	Tibet Autonomous Region	Naqu region	Anduo County	Altitude 5000 and above	Tandui Township	2					No	No	No	No		No	#NULL!	90	3	#NULL!	other contraceptive methods			ligation surgery	2	2	18	#NULL!	No
feminine		#NULL!		#NULL!	#NULL!	#NULL!	uninfected	feminine	#NULL!	#NULL!	#NULL!	#NULL!	#NULL!	abu	H542425198005030026	3	39	Tibetan	17789971795	No. 50, Village 2, Bangai Township, Amdo County, Tibet	Tibet Autonomous Region	Naqu region	Anduo County	Altitude 5000 and above	Help Aixiang	2					No	No	No	No		No	#NULL!	30~60	5	#NULL!	other contraceptive methods			skin buried	4	4	21	#NULL!	No
feminine		#NULL!		#NULL!	#NULL!	#NULL!	uninfected	feminine	#NULL!	#NULL!	#NULL!	#NULL!	#NULL!	abu	H542425198204060041	3	37	Tibetan	13308961605	4 Villages, Zhaqu Township, Anduo County	Tibet Autonomous Region	Naqu region	Anduo County	Altitude 5000 and above	Zhaqu Township	4					No	No	No	Yes		No	#NULL!	15-30	4	#NULL!	Not contraceptive				0	0	#NULL!	#NULL!	No
feminine		#NULL!		#NULL!	#NULL!	#NULL!	uninfected	feminine	#NULL!	#NULL!	#NULL!	#NULL!	#NULL!	abu	H542425197504200021	4	44	Tibetan	15726761008	Village 5, Cuoma Township, Amdo County, Tibet	Tibet Autonomous Region	Naqu region	Anduo County	Altitude 5000 and above	Tsoma Township	5		Rural household			No	No	No	Yes		No	#NULL!	30	3	#NULL!	Not contraceptive				4	1	15	#NULL!	No
feminine		#NULL!		#NULL!	#NULL!	#NULL!	uninfected	feminine	#NULL!	#NULL!	#NULL!	#NULL!	#NULL!	abu	H542425197406060029	4	45	Tibetan	13308968948	No. 17, Village 1, Yanshiping Town, Amdo County, Tibet	Tibet Autonomous Region	Naqu region	Anduo County	Altitude 5000 and above	Yanshiping Town	1					Yes	No	No	No		No	#NULL!	30	3	#NULL!	Not contraceptive				6	0	0	#NULL!	No
feminine		#NULL!		#NULL!	#NULL!	#NULL!	uninfected	feminine	#NULL!	#NULL!	#NULL!	#NULL!	#NULL!	abu	H542425196004050069	5	59	Tibetan	18489191959	No. 1 Middle School Road, Pana Town, Amdo County, Tibet	Tibet Autonomous Region	Naqu region	Anduo County	Altitude 5000 and above	Phana Town	number 1		Urban Hukou			Yes	No	No	No		Yes	49		#NULL!	#NULL!	Not contraceptive				7	2	22	#NULL!	No
feminine		#NULL!		#NULL!	#NULL!	#NULL!	uninfected	feminine	#NULL!	#NULL!	#NULL!	#NULL!	#NULL!	Ada	H542425198006050045	3	39	Tibetan	13298969193	Village 9, Zharen Town, Amdo County, Tibet	Tibet Autonomous Region	Naqu region	Anduo County	Altitude 5000 and above	Zharen Town	9					Yes	No	No	No		No	#NULL!	28	6	#NULL!	other contraceptive methods			skin buried	3	3	22	#NULL!	No
feminine		#NULL!		#NULL!	#NULL!	#NULL!	uninfected	feminine	#NULL!	#NULL!	#NULL!	#NULL!	#NULL!	Ada	H542425197305080063	4	46	Tibetan	15728968267	No. 28, Village 2, Cuoma Township, Amdo County, Tibet	Tibet Autonomous Region	Naqu region	Anduo County	Altitude 5000 and above	Tsoma Township	2					No	No	No	Yes	odor yellow itching	No	#NULL!	30	3	#NULL!	Not contraceptive				2	2	36	#NULL!	No
feminine		#NULL!		#NULL!	#NULL!	#NULL!	uninfected	feminine	#NULL!	#NULL!	#NULL!	#NULL!	#NULL!	Ada	H542425198709030040	7	#NULL!	Tibetan	17889062328	No. 95, Village 3, Qiangma Town, Amdo County, Tibet	Tibet Autonomous Region	Naqu region	Anduo County	Altitude 5000 and above	Qiangma Town	3 villages					Yes	No	No	No		No	#NULL!	30	5	#NULL!	Not contraceptive				3	3	24	#NULL!	No
feminine		#NULL!		#NULL!	#NULL!	#NULL!	uninfected	feminine	#NULL!	#NULL!	#NULL!	#NULL!	#NULL!	Ada	H54242519630820002X	5	56	Tibetan	15728966632	No. 50, Village 7, Zharen Town, Amdo County, Tibet	Tibet Autonomous Region	Naqu region	Anduo County	Altitude 5000 and above	Zharen Town	7					No	No	No	Yes		Yes	49		#NULL!	#NULL!	Not contraceptive				5	3	22	#NULL!	No
HPV non-16,18		#NULL!		#NULL!	#NULL!	#NULL!	single subtype infection	HPV52	52	#NULL!	#NULL!	#NULL!	#NULL!	Ada	H542425195705170026	6	62	Tibetan	13658967509	Amdo County, Tibet	Tibet Autonomous Region	Naqu region	Anduo County	Altitude 5000 and above	Phana Town	4		Urban Hukou			No	No	No	No		Yes	42		#NULL!	#NULL!	Not contraceptive				7	6	20	#NULL!	No
feminine		#NULL!		#NULL!	#NULL!	#NULL!	uninfected	feminine	#NULL!	#NULL!	#NULL!	#NULL!	#NULL!	Ada	H54242519580907002X	5	60	Tibetan	18189961236	No. 34, Village 2, Qiangma Town, Amdo County, Tibet	Tibet Autonomous Region	Naqu region	Anduo County	Altitude 5000 and above	Qiangma Town	2 villages					No	No	No	Yes	odor, itching	Yes	45		#NULL!	#NULL!	Not contraceptive				9	7	18	#NULL!	No
feminine		#NULL!		#NULL!	#NULL!	#NULL!	uninfected	feminine	#NULL!	#NULL!	#NULL!	#NULL!	#NULL!	Adaka	H542425197808300021	3	40	Tibetan	18089960563	No. 2, Village 1, Bangai Township, Amdo County, Tibet	Tibet Autonomous Region	Naqu region	Anduo County	Altitude 5000 and above	Help Aixiang	1 village					No	No	No	Yes	Odor, yellowing, itching	No	#NULL!	30	4	#NULL!	other contraceptive methods			ligation	4	4	20	#NULL!	No
feminine		#NULL!		#NULL!	#NULL!	#NULL!	uninfected	feminine	#NULL!	#NULL!	#NULL!	#NULL!	#NULL!	Adi	H542425196007030063	5	59	Tibetan	13298966367	No. 5, Village 3, Mayong Township, Amdo County, Tibet	Tibet Autonomous Region	Naqu region	Anduo County	Altitude 5000 and above	Mayong Township	3 villages					No	No	No	No		Yes	49		#NULL!	#NULL!	Not contraceptive				8	7	22	#NULL!	No
feminine		#NULL!		#NULL!	#NULL!	#NULL!	uninfected	feminine	#NULL!	#NULL!	#NULL!	#NULL!	#NULL!	Ardennes	H542425197407040046	4	45	Tibetan	18489269688	No. 37, Village 2, Cuoma Township, Amdo County, Tibet	Tibet Autonomous Region	Naqu region	Anduo County	Altitude 5000 and above	Phana Town	4 villages					Yes	No	No	No		No	#NULL!	30	3	#NULL!	other contraceptive methods			skin buried	2	2	26	#NULL!	No
feminine		#NULL!		#NULL!	#NULL!	#NULL!	uninfected	feminine	#NULL!	#NULL!	#NULL!	#NULL!	#NULL!	Adi	H542425197706080064	4	42	Tibetan	18143863276	No. 85, Village 3, Pana Town, Amdo County, Tibet	Tibet Autonomous Region	Naqu region	Anduo County	Altitude 5000 and above	Phana Town	3 villages					Yes	No	No	No		No	#NULL!	30	3	#NULL!	other contraceptive methods			skin buried	3	3	20	#NULL!	No
HPV16,18	chronic inflammation	Chronic cervicitis or no obvious lesions	hpv infection, moderate inflammation	HPV infection	LSIL	5	Three subtypes of infection	HPV11, HPV18, HPV68	11	18	68	#NULL!	#NULL!	Aga	H542425197105080042	4	48	Tibetan	18708060206	No. 48, Village 4, Qiangma Town, Amdo County, Tibet	Tibet Autonomous Region	Naqu region	Anduo County	Altitude 5000 and above	Qiangma Town	4 villages	atrophic inflammation				No		No	Yes		Yes	46		#NULL!	#NULL!	Not contraceptive				2	1	22	#NULL!	No
HPV non-16,18		#NULL!	hpv infection, moderate inflammation	HPV infection	LSIL	5	single subtype infection	HPV31	31	#NULL!	#NULL!	#NULL!	#NULL!	Aga	H542425196909010061	4	49	Tibetan	17389060485	Village 9, Zharen Town, Amdo County, Tibet	Tibet Autonomous Region	Naqu region	Anduo County	Altitude 5000 and above	Zharen Town	9		Rural household			Yes	No	No	No		No	#NULL!	27	2	#NULL!	Not contraceptive				2	2	29	#NULL!	No
HPV non-16,18		#NULL!	hpv infection, mild inflammation	HPV infection	LSIL	5	single subtype infection	HPV31	31	#NULL!	#NULL!	#NULL!	#NULL!	Aga	H542425195801020044	6	61	Tibetan	19989267156	No. 2, Village 1, Yanshiping Town, Amdo County, Tibet	Tibet Autonomous Region	Naqu region	Anduo County	Altitude 5000 and above	Yanshiping Town	7					Yes	No	No	No		Yes	1		#NULL!	#NULL!	Not contraceptive				4	2	21	#NULL!	No
feminine		#NULL!		#NULL!	#NULL!	#NULL!	uninfected	feminine	#NULL!	#NULL!	#NULL!	#NULL!	#NULL!	Agger	H542425196202250029	5	57	Tibetan	18208062053	No. 52, Village 1, Pana Town, Amdo County, Tibet	Tibet Autonomous Region	Naqu region	Anduo County	Altitude 5000 and above	Phana Town	1					No	No	No	No		Yes	50		#NULL!	#NULL!	Not contraceptive				2	1	24	#NULL!	No
HPV non-16,18		#NULL!	hpv infection	HPV infection	LSIL	5	Dual subtype infection	HPV31, HPV59	31	59	#NULL!	#NULL!	#NULL!	Agger	H542425195606010027	6	63	Tibetan	17389069549	3 Villages of Maqu Township, Amdo County, Tibet	Tibet Autonomous Region	Naqu region	Anduo County	Altitude 5000 and above	Maqu Township	3		Rural household			Yes	No	No	No		Yes	54		#NULL!	#NULL!	Not contraceptive				12	6	24	#NULL!	No
feminine		#NULL!		#NULL!	#NULL!	#NULL!	uninfected	feminine	#NULL!	#NULL!	#NULL!	#NULL!	#NULL!	Aguo	H542425198306050063	3	36	Tibetan	18889063588	No. 60, Village 5, Yanshiping Town, Amdo County, Tibet	Tibet Autonomous Region	Naqu region	Anduo County	Altitude 5000 and above	Yanshiping Town	5 villages					No	No	No	No		No	#NULL!	28	3	#NULL!	IUD		`4 months		4	4	20	#NULL!	No
feminine		#NULL!		#NULL!	#NULL!	#NULL!	uninfected	feminine	#NULL!	#NULL!	#NULL!	#NULL!	#NULL!	Aguo	H542425197108240021	4	48	Tibetan	13638966923	Amdo County, Tibet	Tibet Autonomous Region	Naqu region	Anduo County	Altitude 5000 and above	Zharen Town	9		Rural household			No	No	No	No		Yes	47		#NULL!	#NULL!	Not contraceptive				2	2	19	#NULL!	No
feminine		#NULL!		#NULL!	#NULL!	#NULL!	uninfected	feminine	#NULL!	#NULL!	#NULL!	#NULL!	#NULL!	Aguo	H542425196010286529	5	58	Tibetan	18189963622	No. 68, Village 2, Cuoma Township, Amdo County, Tibet	Tibet Autonomous Region	Naqu region	Anduo County	Altitude 5000 and above	Tsoma Township	2					No	No	No	No		Yes	49		#NULL!	#NULL!	Not contraceptive				5	4	24	#NULL!	No
feminine		#NULL!		#NULL!	#NULL!	#NULL!	uninfected	feminine	#NULL!	#NULL!	#NULL!	#NULL!	#NULL!	Aggie	H542425197307120022	4	46	Tibetan	13398069598	Village 6, Zharen Town, Amdo County, Tibet	Tibet Autonomous Region	Naqu region	Anduo County	Altitude 5000 and above	Zharen Town	6					No	No	No	No		No	#NULL!	30	3	#NULL!	other contraceptive methods			ligation	1	1	30	#NULL!	No
HPV non-16,18		#NULL!	ASC_US, hpv, mild inflammation	ASC-US	ASC-US	3	single subtype infection	HPV51	51	#NULL!	#NULL!	#NULL!	#NULL!	Aggie	H542425197603280047	4	43	Tibetan	17692961376	Yan Shiping 4 Village, Anduo County	Tibet Autonomous Region	Naqu region	Anduo County	Altitude 5000 and above	Yanshiping Town	4					Yes	No	No	Yes	itching odor	No	#NULL!	30	3	#NULL!	other contraceptive methods			ligation	2	2	23	#NULL!	No
feminine		#NULL!		#NULL!	#NULL!	#NULL!	uninfected	feminine	#NULL!	#NULL!	#NULL!	#NULL!	#NULL!	Aggie	H542425196906060047	4	50	Tibetan	17889063525	No. 148, Village 4, Pana Town, Amdo County, Tibet	Tibet Autonomous Region	Naqu region	Anduo County	Altitude 5000 and above	Phana Town	4					Yes	No	No	Yes	Odor, yellowing, itching	Yes	49		#NULL!	#NULL!	other contraceptive methods			ligation	7	3	20	#NULL!	No
feminine		#NULL!		#NULL!	#NULL!	#NULL!	uninfected	feminine	#NULL!	#NULL!	#NULL!	#NULL!	#NULL!	Aggie	H542425197407050025	4	45	Tibetan	18989961218	6 Villages, Cuoma Township, Anduo County	Tibet Autonomous Region	Naqu region	Anduo County	Altitude 5000 and above	Tsoma Township	6					Yes	No	No	No		No	#NULL!	30	3	#NULL!	other contraceptive methods			skin buried	3	3	20	#NULL!	No
feminine		#NULL!		#NULL!	#NULL!	#NULL!	uninfected	feminine	#NULL!	#NULL!	#NULL!	#NULL!	#NULL!	Aggie	H542425197303240027	4	46	Tibetan	13889065897	No. 116, Village 4, Yanshiping Town, Amdo County, Tibet	Tibet Autonomous Region	Naqu region	Anduo County	Altitude 5000 and above	Yanshiping Town	4					No	No	No	No		No	#NULL!	30	2	#NULL!	other contraceptive methods			skin buried	4	2	21	#NULL!	No
feminine		#NULL!		#NULL!	#NULL!	#NULL!	uninfected	feminine	#NULL!	#NULL!	#NULL!	#NULL!	#NULL!	Aggie	H542425197105040083	4	48	Tibetan	18289067765	No. 58, Village 7, Zharen Town, Amdo County, Tibet	Tibet Autonomous Region	Naqu region	Anduo County	Altitude 5000 and above	Zharen Town	7 villages					No	No	No	No		No	#NULL!	60	3	#NULL!	other contraceptive methods			skin buried	4	4	23	#NULL!	No
feminine		#NULL!		#NULL!	#NULL!	#NULL!	uninfected	feminine	#NULL!	#NULL!	#NULL!	#NULL!	#NULL!	Aggie	H542425197303050047	4	46	Tibetan	18889084200	Yan Shiping 3 Village, Amdo County, Tibet	Tibet Autonomous Region	Naqu region	Anduo County	Altitude 5000 and above	Yanshiping Town	3		Rural household			Yes	No	No	No		No	#NULL!	30	1	#NULL!	other contraceptive methods			skin buried	7	1	23	#NULL!	No
feminine		#NULL!		#NULL!	#NULL!	#NULL!	uninfected	feminine	#NULL!	#NULL!	#NULL!	#NULL!	#NULL!	Aggie	H542425196912050021	4	49	Tibetan	15692660153	No. 35, Village 1, Mayong Township, Amdo County, Tibet	Tibet Autonomous Region	Naqu region	Anduo County	Altitude 5000 and above	Mayong Township	1					No	No	No	No		Yes	48		#NULL!	#NULL!	Not contraceptive				3	3	20	#NULL!	No
HPV16,18		#NULL!		#NULL!	#NULL!	#NULL!	single subtype infection	HPV18	18	#NULL!	#NULL!	#NULL!	#NULL!	Aggie	H542425196008020027	5	59	Tibetan	18206069280	No. 28, Village 1, Mayong Township, Amdo County, Tibet	Tibet Autonomous Region	Naqu region	Anduo County	Altitude 5000 and above	Mayong Township	1					Yes		No	No		Yes	40		#NULL!	#NULL!	Not contraceptive				12	7	20	#NULL!	No
feminine		#NULL!		#NULL!	#NULL!	#NULL!	uninfected	feminine	#NULL!	#NULL!	#NULL!	#NULL!	#NULL!	Ajiren	H542425197605020046	4	43	Tibetan	15728965855	Village 4, Pana Town, Amdo County, Tibet	Tibet Autonomous Region	Naqu region	Anduo County	Altitude 5000 and above	Phana Town	4		Rural household			No	No	No	No		No	#NULL!	30	4	#NULL!	Not contraceptive				2	1	38	#NULL!	No
feminine		#NULL!		#NULL!	#NULL!	#NULL!	uninfected	feminine	#NULL!	#NULL!	#NULL!	#NULL!	#NULL!	Aga	H542425196102060041	5	58	Tibetan	15708068591	No. 107, Village 3, Qiangma Town, Amdo County, Tibet	Tibet Autonomous Region	Naqu region	Anduo County	Altitude 5000 and above	Qiangma Town	3					Yes	No	No	Yes	odor yellow itching	Yes	50		#NULL!	#NULL!	other contraceptive methods			ligation	3	3	22	#NULL!	No
HPV non-16,18		#NULL!	hpv infection	HPV infection	LSIL	5	single subtype infection	HPV59	59	#NULL!	#NULL!	#NULL!	#NULL!	Aga	H542425196708170026	5	52	Tibetan	18008969585	No. 5, Village 7, Maqu Township, Amdo County, Tibet	Tibet Autonomous Region	Naqu region	Anduo County	Altitude 5000 and above	Maqu Township	5					Yes	No	No	Yes	odor yellow itching	Yes	51		#NULL!	#NULL!	other contraceptive methods			ligation	6	2	30	#NULL!	No
feminine		#NULL!		#NULL!	#NULL!	#NULL!	uninfected	feminine	#NULL!	#NULL!	#NULL!	#NULL!	#NULL!	Aga	H542425196812090026	4	50	Tibetan	13889063854	Village 3, Qiangma Town, Amdo County, Tibet	Tibet Autonomous Region	Naqu region	Anduo County	Altitude 5000 and above	Qiangma Town	3					No	No	No	Yes		Yes	48		#NULL!	#NULL!	Not contraceptive				5	4	21	#NULL!	No
feminine		#NULL!		#NULL!	#NULL!	#NULL!	uninfected	feminine	#NULL!	#NULL!	#NULL!	#NULL!	#NULL!	Ajue	H542425196402020025	5	55	Tibetan	17758461506	No. 1, No. 133, Zharen Town, Amdo County, Tibet	Tibet Autonomous Region	Naqu region	Anduo County	Altitude 5000 and above	Zharen Town	1 village					Yes	No	No	No		No	#NULL!	15~60	30	#NULL!	other contraceptive methods			ligation	4	3	20	#NULL!	No
feminine		#NULL!		#NULL!	#NULL!	#NULL!	uninfected	feminine	#NULL!	#NULL!	#NULL!	#NULL!	#NULL!	Arang	H542425197309080044	4	45	Tibetan	13308968015	No. 7, Village 2, Maqu Township, Amdo County, Tibet	Tibet Autonomous Region	Naqu region	Anduo County	Altitude 5000 and above	Maqu Township	2 villages					No	No	Yes	Yes	Odor, yellowing, itching	No	#NULL!	30	7	#NULL!	other contraceptive methods			ligation	3	3	20	#NULL!	No
feminine		#NULL!		#NULL!	#NULL!	#NULL!	uninfected	feminine	#NULL!	#NULL!	#NULL!	#NULL!	#NULL!	Arrow	H542425196405150028	5	55	Tibetan	17308963276	Amdo County, Tibet	Tibet Autonomous Region	Naqu region	Anduo County	Altitude 5000 and above	Mayong Township	4		Rural household			No	No	No	No		Yes	36		#NULL!	#NULL!	Not contraceptive				2	1	22	#NULL!	No
feminine		#NULL!		#NULL!	#NULL!	#NULL!	uninfected	feminine	#NULL!	#NULL!	#NULL!	#NULL!	#NULL!	Amma	H542425196603050060	5	53	Tibetan	18141463752	112 Village, Zharen Town	Tibet Autonomous Region	Naqu region	Anduo County	Altitude 5000 and above	Zharen Town	4		Rural household			No	No	No	No		Yes	48		#NULL!	#NULL!	Not contraceptive				4	2	26	#NULL!	No
feminine		#NULL!		#NULL!	#NULL!	#NULL!	uninfected	feminine	#NULL!	#NULL!	#NULL!	#NULL!	#NULL!	Amapum	H542425197407060020	4	45	Tibetan	13618968131	Village 6, Zharen Town, Anduo County	Tibet Autonomous Region	Naqu region	Anduo County	Altitude 5000 and above	Zharen Town	6					No	No	No	No		No	#NULL!	90	3	#NULL!	other contraceptive methods			skin buried	2	2	24	#NULL!	No
HPV non-16,18		#NULL!	hpv infection, moderate inflammation, HSIL	HSIL	HSIL	6	single subtype infection	HPV31	31	#NULL!	#NULL!	#NULL!	#NULL!	Armage	H542425196607260022	5	53	Tibetan	15692668829	No. 1 attached to No. 34, Cuoma Township, Amdo County, Tibet	Tibet Autonomous Region	Naqu region	Anduo County	Altitude 5000 and above	Tsoma Township	2					No	No	No	No		Yes	49		#NULL!	#NULL!	Not contraceptive				5	5	18	#NULL!	No
feminine		#NULL!		#NULL!	#NULL!	#NULL!	uninfected	feminine	#NULL!	#NULL!	#NULL!	#NULL!	#NULL!	Ami	H542425197707170029	4	42	Tibetan	15289068589	Village 7, Zharen Town, Amdo County, Tibet	Tibet Autonomous Region	Naqu region	Anduo County	Altitude 5000 and above	Zharen Town	7					Yes	No	No	No		No	#NULL!	30~90	3	#NULL!	other contraceptive methods			skin buried	6	4	19	#NULL!	No
HPV non-16,18		#NULL!	hpv infection, mild inflammation	HPV infection	LSIL	5	Dual subtype infection	HPV31, HPV51	31	51	#NULL!	#NULL!	#NULL!	slim Shady	H54242519841104006X	3	34	Tibetan	18189966531	Qiangma Town 2 Village	Tibet Autonomous Region	Naqu region	Anduo County	Altitude 5000 and above	Qiangma Town	2		Rural household			Yes	No	No	No		No	#NULL!	30	1	#NULL!	other contraceptive methods			skin buried	2	2	21	#NULL!	No
feminine		#NULL!		#NULL!	#NULL!	#NULL!	uninfected	feminine	#NULL!	#NULL!	#NULL!	#NULL!	#NULL!	slim Shady	H542425196304030027	5	56	Tibetan	13889066682	Room 32, No. 50, Shenyang South Road, Pana Town, Amdo County, Tibet	Tibet Autonomous Region	Naqu region	Anduo County	Altitude 5000 and above	Help Aixiang	4					No	No	No	No		Yes	53		#NULL!	#NULL!	Not contraceptive				2	1	19	#NULL!	No
feminine		#NULL!		#NULL!	#NULL!	#NULL!	uninfected	feminine	#NULL!	#NULL!	#NULL!	#NULL!	#NULL!	Amukau	H542425196501040064	5	54	Tibetan	13629865627	No. 1, No. 127, Zaren Town, Amdo County, Tibet	Tibet Autonomous Region	Naqu region	Anduo County	Altitude 5000 and above	Zharen Town	1					No	No	No	No		Yes	50		#NULL!	#NULL!	Not contraceptive				3	3	19	#NULL!	No
feminine		#NULL!		#NULL!	#NULL!	#NULL!	uninfected	feminine	#NULL!	#NULL!	#NULL!	#NULL!	#NULL!	grandma	H54242519650703006X	5	54	Tibetan	17711961800	Amdo County, Tibet	Tibet Autonomous Region	Naqu region	Anduo County	Altitude 5000 and above	Phana Town	1		Urban Hukou			No	No	No	Yes	Less odor and itching	Yes	42		#NULL!	#NULL!	Not contraceptive				9	4	20	#NULL!	No
feminine		#NULL!		#NULL!	#NULL!	#NULL!	uninfected	feminine	#NULL!	#NULL!	#NULL!	#NULL!	#NULL!	Anan	H54242519660501002X	5	53	Tibetan	15348968354	No. 94, Village 6, Cuoma Township, Amdo County, Tibet	Tibet Autonomous Region	Naqu region	Anduo County	Altitude 5000 and above	Tsoma Township	6					Yes	No	No	No		Yes	48		#NULL!	#NULL!	Not contraceptive				4	3	22	#NULL!	No
feminine		#NULL!		#NULL!	#NULL!	#NULL!	uninfected	feminine	#NULL!	#NULL!	#NULL!	#NULL!	#NULL!	Ani	H542425196706180028	5	52	Tibetan	19989260516	Amdo County, Tibet	Tibet Autonomous Region	Naqu region	Anduo County	Altitude 5000 and above	Qiangma Town	1		Rural household			Yes	No	No	No		Yes	49		#NULL!	#NULL!	Not contraceptive				3	3	37	#NULL!	No
feminine		#NULL!		#NULL!	#NULL!	#NULL!	uninfected	feminine	#NULL!	#NULL!	#NULL!	#NULL!	#NULL!	Anini	H542425197207050020	4	47	Tibetan	18208004222	No. 80, Village 1, Yanshiping Town, Amdo County, Tibet	Tibet Autonomous Region	Naqu region	Anduo County	Altitude 5000 and above	Yanshiping Town	1					Yes	No	No	No		No	#NULL!	28	3	#NULL!	other contraceptive methods			ligation	3	3	22	#NULL!	No
feminine		#NULL!		#NULL!	#NULL!	#NULL!	uninfected	feminine	#NULL!	#NULL!	#NULL!	#NULL!	#NULL!	A Niang	H542425196305080069	5	56	Tibetan	13618968024	Village 5, Qiangma Town, Amdo County, Tibet	Tibet Autonomous Region	Naqu region	Anduo County	Altitude 5000 and above	Qiangma Town	5					Yes	No	No	No		Yes	47		#NULL!	#NULL!	Not contraceptive				6	5	22	#NULL!	No
HPV non-16,18		#NULL!		#NULL!	#NULL!	#NULL!	single subtype infection	HPV66	66	#NULL!	#NULL!	#NULL!	#NULL!	Apa	H542425195903070042	5	60	Tibetan	18989065310	No. 35, Village 5, Zharen Town, Amdo County, Tibet	Tibet Autonomous Region	Naqu region	Anduo County	Altitude 5000 and above	Zharen Town	5 villages					Yes	No	No	No		Yes	54		#NULL!	#NULL!	Not contraceptive				10	7	19	#NULL!	No
feminine		#NULL!		#NULL!	#NULL!	#NULL!	uninfected	feminine	#NULL!	#NULL!	#NULL!	#NULL!	#NULL!	Apu	H542425197004080027	4	49	Tibetan	13322561979	No. 47, Village 1, Bangai Township, Amdo County, Tibet	Tibet Autonomous Region	Naqu region	Anduo County	Altitude 5000 and above	Help Aixiang	1					No	No	No	Yes	odor itching	No	#NULL!	30	3	#NULL!	Not contraceptive				1	1	34	#NULL!	No
feminine		#NULL!		#NULL!	#NULL!	#NULL!	uninfected	feminine	#NULL!	#NULL!	#NULL!	#NULL!	#NULL!	Archie	H542425197801100027	4	41	Tibetan	15289165834	Village 1, Zharen Town, Amdo County, Tibet	Tibet Autonomous Region	Naqu region	Anduo County	Altitude 5000 and above	Zharen Town	1 village		Rural household			Yes	No	No	No		No	#NULL!	30	5	#NULL!	contraceptive pill	2			2	2	25	#NULL!	No
feminine		#NULL!		#NULL!	#NULL!	#NULL!	uninfected	feminine	#NULL!	#NULL!	#NULL!	#NULL!	#NULL!	Archie	H542425197405030020	4	45	Tibetan	13889065398	Pana Town, Amdo County, Tibet 4	Tibet Autonomous Region	Naqu region	Anduo County	Altitude 5000 and above	Phana Town	4					No	No	No	No		No	#NULL!	30	3	#NULL!	other contraceptive methods			ligation	8	6	23	#NULL!	No
feminine		#NULL!		#NULL!	#NULL!	#NULL!	uninfected	feminine	#NULL!	#NULL!	#NULL!	#NULL!	#NULL!	Archie	H542425196403030022	5	55	Tibetan	13549039108	No. 92, Village 3, Pana Town, Amdo County, Tibet	Tibet Autonomous Region	Naqu region	Anduo County	Altitude 5000 and above	Phana Town	3					Yes	No	No	No		No	#NULL!	30	3	#NULL!	other contraceptive methods			skin buried	5	4	20	#NULL!	No
feminine		#NULL!		#NULL!	#NULL!	#NULL!	uninfected	feminine	#NULL!	#NULL!	#NULL!	#NULL!	#NULL!	Aqiqigu	H542425197307080024	4	46	Tibetan	13618962150	No. 0801, Village 3, Pana Town, Amdo County, Tibet	Tibet Autonomous Region	Naqu region	Anduo County	Altitude 5000 and above	Phana Town	3					Yes	No	No	No		No	#NULL!	30	7	#NULL!	IUD		6		1	1	14	#NULL!	No
feminine		#NULL!		#NULL!	#NULL!	#NULL!	uninfected	feminine	#NULL!	#NULL!	#NULL!	#NULL!	#NULL!	Arche	H542425196804180021	5	51	Tibetan	18143864710	No. 32, Village 4, Yanshiping Town, Amdo County, Tibet	Tibet Autonomous Region	Naqu region	Anduo County	Altitude 5000 and above	Yanshiping Town	4 villages					Yes	No	No	Yes	Odor, yellowing,	Yes	50		#NULL!	#NULL!	other contraceptive methods			ligation	3	3	19	#NULL!	No
feminine		#NULL!		#NULL!	#NULL!	#NULL!	uninfected	feminine	#NULL!	#NULL!	#NULL!	#NULL!	#NULL!	Arche	H542425197509150027	4	43	Tibetan	18184960951	No. 9, Village 2, Doma Township, Amdo County, Tibet	Tibet Autonomous Region	Naqu region	Anduo County	Altitude 5000 and above	Doma Township	2					No	No	No	No		No	#NULL!	28	3	#NULL!	other contraceptive methods			ligation surgery	3	3	20	#NULL!	No
feminine		#NULL!		#NULL!	#NULL!	#NULL!	uninfected	feminine	#NULL!	#NULL!	#NULL!	#NULL!	#NULL!	Arche	H542425198404040029	3	35	Tibetan	17758464962	No. 1 and No. 13, Qiangma Town, Amdo County, Tibet	Tibet Autonomous Region	Naqu region	Anduo County	Altitude 5000 and above	Qiangma Town	1 village					No	No	No	No		No	#NULL!	15~30	3	#NULL!	Not contraceptive				0	0	#NULL!	#NULL!	No
feminine		#NULL!		#NULL!	#NULL!	#NULL!	uninfected	feminine	#NULL!	#NULL!	#NULL!	#NULL!	#NULL!	Arche	H542425196807040024	5	51	Tibetan	15208075938	No. 57, Village 1, Zharen Town, Amdo County, Tibet	Tibet Autonomous Region	Naqu region	Anduo County	Altitude 5000 and above	Zharen Town	1 village					Yes	Yes	No	No		Yes	47		#NULL!	#NULL!	Not contraceptive				2	1	28	#NULL!	No
feminine		#NULL!		#NULL!	#NULL!	#NULL!	uninfected	feminine	#NULL!	#NULL!	#NULL!	#NULL!	#NULL!	Arche	H542425196107090020	5	58	Tibetan	18708075146	No. 61, Village 1, Qiangma Town, Amdo County, Tibet	Tibet Autonomous Region	Naqu region	Anduo County	Altitude 5000 and above	Qiangma Town	1 village					No	No	No	Yes	odor itching	Yes	52		#NULL!	#NULL!	Not contraceptive				5	4	19	#NULL!	No
feminine		#NULL!		#NULL!	#NULL!	#NULL!	uninfected	feminine	#NULL!	#NULL!	#NULL!	#NULL!	#NULL!	Arche	H542425198405060021	3	35	Tibetan	15608966116	Village 9, Zharen Town, Amdo County, Tibet	Tibet Autonomous Region	Naqu region	Anduo County	Altitude 5000 and above	Zharen Town	9		Rural household			No	No	No	No		No	#NULL!	30-180	#NULL!	#NULL!	Not contraceptive				7	4	23	#NULL!	No
feminine		#NULL!		#NULL!	#NULL!	#NULL!	uninfected	feminine	#NULL!	#NULL!	#NULL!	#NULL!	#NULL!	Arche	H54242519630716002X	5	56	Tibetan	18141460679	No. 59, Village 10, Zharen Town, Amdo County, Tibet	Tibet Autonomous Region	Naqu region	Anduo County	Altitude 5000 and above	Zharen Town	10					No	No	No	Yes	odor yellow itching	Yes	52		#NULL!	#NULL!	Not contraceptive				8	7	19	#NULL!	No
HPV non-16,18		#NULL!	hpv infection, mild inflammation	HPV infection	LSIL	5	Three subtypes of infection	HPV39, HPV51, HPV52	39	51	52	#NULL!	#NULL!	Archeanne	H542425197103070027	4	48	Tibetan	18076960848	No. 99, Village 1, Mayong Township, Amdo County, Tibet	Tibet Autonomous Region	Naqu region	Anduo County	Altitude 5000 and above	Mayong Township	2					No	No	No	No		No	#NULL!	28	5	#NULL!	IUD		6		4	4	25	#NULL!	No
feminine		#NULL!		#NULL!	#NULL!	#NULL!	uninfected	feminine	#NULL!	#NULL!	#NULL!	#NULL!	#NULL!	Achebum	H542425196606060045	5	53	Tibetan	15366206111	Village 4, Zaren Town, Amdo County, Tibet	Tibet Autonomous Region	Naqu region	Anduo County	Altitude 5000 and above	Zharen Town	4					No	No	No	No		uncertain	#NULL!	360	#NULL!	#NULL!	IUD		27		2	2	18	#NULL!	No
feminine		#NULL!		#NULL!	#NULL!	#NULL!	uninfected	feminine	#NULL!	#NULL!	#NULL!	#NULL!	#NULL!	Achecha Day	H542425198207130025	3	37	Tibetan	13659535277	Amdo County, Tibet	Tibet Autonomous Region	Naqu region	Anduo County	Altitude 5000 and above	Help Aixiang	1		Rural household			No	No	No	No		No	#NULL!	30	5	#NULL!	other contraceptive methods			ligation	2	2	21	#NULL!	No
feminine		#NULL!		#NULL!	#NULL!	#NULL!	uninfected	feminine	#NULL!	#NULL!	#NULL!	#NULL!	#NULL!	Achemama	H542425198308060089	3	36	Tibetan	15348969018	No. 117, Village 4, Cuoma Township, Amdo County, Tibet	Tibet Autonomous Region	Naqu region	Anduo County	Altitude 5000 and above	Tsoma Township	4					No	No	No	Yes	odor yellow itching	No	#NULL!	30	30	#NULL!	other contraceptive methods			skin buried	4	3	18	#NULL!	No
HPV non-16,18		#NULL!	hpv infection, mild inflammation	HPV infection	LSIL	5	single subtype infection	HPV68	68	#NULL!	#NULL!	#NULL!	#NULL!	Achemama	H542425197404040067	4	45	Tibetan	15728903588	4 Villages, Mayong Township, Amdo County, Tibet	Tibet Autonomous Region	Naqu region	Anduo County	Altitude 5000 and above	Mayong Township	4		Rural household			Yes	No	No	No		No	#NULL!	25	20	#NULL!	other contraceptive methods			skin buried	5	2	18	#NULL!	No
feminine		#NULL!		#NULL!	#NULL!	#NULL!	uninfected	feminine	#NULL!	#NULL!	#NULL!	#NULL!	#NULL!	Ah Qing	H542425198108010028	3	38	Tibetan	18708060570	No. 1 and No. 9, Cuoma Township, Amdo County, Tibet	Tibet Autonomous Region	Naqu region	Anduo County	Altitude 5000 and above	Tsoma Township	2					No	No	No	No		uncertain	#NULL!	120	3	#NULL!	Not contraceptive				2	2	27	#NULL!	No
feminine		#NULL!		#NULL!	#NULL!	#NULL!	uninfected	feminine	#NULL!	#NULL!	#NULL!	#NULL!	#NULL!	A poor	H542425197608300027	4	42	Tibetan	17351109998	No. 8, Village 2, Bangai Township, Amdo County, Tibet	Tibet Autonomous Region	Naqu region	Anduo County	Altitude 5000 and above	Help Aixiang	2 villages					No	No	No	Yes	Odor, yellowing, itching	No	#NULL!	30	2	#NULL!	other contraceptive methods			ligation	2	1	20	#NULL!	No
feminine		#NULL!		#NULL!	#NULL!	#NULL!	uninfected	feminine	#NULL!	#NULL!	#NULL!	#NULL!	#NULL!	A poor	H542425198503150020	3	34	Tibetan	13648967266	3 Villages, Zhaqu Township, Amdo County, Tibet	Tibet Autonomous Region	Naqu region	Anduo County	Altitude 5000 and above	Zhaqu Township	3					No	No	No	Yes	itching	No	#NULL!	30	3	#NULL!	other contraceptive methods			skin buried	3	2	20	#NULL!	No
feminine		#NULL!		#NULL!	#NULL!	#NULL!	uninfected	feminine	#NULL!	#NULL!	#NULL!	#NULL!	#NULL!	A poor	H542425197209020028	4	47	Tibetan	18076961926	No. 101, Village 10, Zharen Town, Amdo County, Tibet	Tibet Autonomous Region	Naqu region	Anduo County	Altitude 5000 and above	Zharen Town	10					No	No	No	Yes		No	#NULL!	30~60	3	#NULL!	other contraceptive methods			skin buried	5	4	25	#NULL!	No
HPV non-16,18		#NULL!		#NULL!	#NULL!	#NULL!	single subtype infection	HPV58	58	#NULL!	#NULL!	#NULL!	#NULL!	A poor	H542425197602030046	4	43	Tibetan	13589960503	No. 22, Village 5, Zharen Town, Amdo County, Tibet	Tibet Autonomous Region	Naqu region	Anduo County	Altitude 5000 and above	Zharen Town	6					No	No	No	No		No	#NULL!	30	3	#NULL!	Not contraceptive				1	0	31	#NULL!	No
feminine		#NULL!		#NULL!	#NULL!	#NULL!	uninfected	feminine	#NULL!	#NULL!	#NULL!	#NULL!	#NULL!	A poor	H542425197304060044	4	46	Tibetan	17708965541	No. 34, Village 1, Zhaqu Township, Amdo County, Tibet	Tibet Autonomous Region	Naqu region	Anduo County	Altitude 5000 and above	Zhaqu Township	1					Yes	No	No	Yes	odor itching	Yes	45		#NULL!	#NULL!	Not contraceptive				1	1	36	#NULL!	No
feminine		#NULL!		#NULL!	#NULL!	#NULL!	uninfected	feminine	#NULL!	#NULL!	#NULL!	#NULL!	#NULL!	A poor	H542425197007050042	4	49	Tibetan	18143260894	6 Villages, Cuoma Township, Amdo County, Tibet	Tibet Autonomous Region	Naqu region	Anduo County	Altitude 5000 and above	Tsoma Township	6 villages					Yes	No	No	No		Yes	45		#NULL!	#NULL!	Not contraceptive				6	4	22	#NULL!	No
feminine		#NULL!		#NULL!	#NULL!	#NULL!	uninfected	feminine	#NULL!	#NULL!	#NULL!	#NULL!	#NULL!	Arjun	H542425196208090046	5	57	Tibetan	13989965023	No. 06, No. 21, Village 1, Pana Town, Amdo County, Tibet	Tibet Autonomous Region	Naqu region	Anduo County	Altitude 5000 and above	Phana Town	1					No	No	No	No		Yes	55		#NULL!	#NULL!	other contraceptive methods			ligation	6	3	20	#NULL!	No
feminine		#NULL!		#NULL!	#NULL!	#NULL!	uninfected	feminine	#NULL!	#NULL!	#NULL!	#NULL!	#NULL!	Arjun	H542425197408030069	4	45	Tibetan	19809867505	No. 41, Village 8, Zharen Town, Amdo County, Tibet	Tibet Autonomous Region	Naqu region	Anduo County	Altitude 5000 and above	Zharen Town	8 villages					No	No	No	Yes	itching, odor	Yes	48		#NULL!	#NULL!	Not contraceptive				9	5	22	#NULL!	No
feminine		#NULL!		#NULL!	#NULL!	#NULL!	uninfected	feminine	#NULL!	#NULL!	#NULL!	#NULL!	#NULL!	Ari	H542425196907130027	4	50	Tibetan	13549035945	No. 131, Village 3, Qiangma Town, Amdo County, Tibet	Tibet Autonomous Region	Naqu region	Anduo County	Altitude 5000 and above	Qiangma Town	3 villages					No	No	No	No		Yes	49		#NULL!	#NULL!	Not contraceptive				4	3	25	#NULL!	No
feminine		#NULL!		#NULL!	#NULL!	#NULL!	uninfected	feminine	#NULL!	#NULL!	#NULL!	#NULL!	#NULL!	Ari	H542425196903040120	4	50	Tibetan	18108965361	1 Village, Sewu Township, Amdo County, Tibet	Tibet Autonomous Region	Naqu region	Anduo County	Altitude 5000 and above	Sewu Township	1		Rural household			No	No	No	No		Yes	43		#NULL!	#NULL!	Not contraceptive				5	1	27	#NULL!	No
feminine		#NULL!		#NULL!	#NULL!	#NULL!	uninfected	feminine	#NULL!	#NULL!	#NULL!	#NULL!	#NULL!	Asan	H542425197210040026	4	46	Tibetan	18208062832	No. 25, Village 1, Qiangma Town, Amdo County, Tibet	Tibet Autonomous Region	Naqu region	Anduo County	Altitude 5000 and above	Qiangma Town	1					No	No	No	No		No	#NULL!	28	4	#NULL!	other contraceptive methods			ligation	2	2	26	#NULL!	No
feminine		#NULL!		#NULL!	#NULL!	#NULL!	uninfected	feminine	#NULL!	#NULL!	#NULL!	#NULL!	#NULL!	Asse	H542425198101010025	3	38	Tibetan	19989265893	No. 21, Village 3, Cuoma Township, Amdo County, Tibet	Tibet Autonomous Region	Naqu region	Anduo County	Altitude 5000 and above	Tsoma Township	3					No	No	No	No		No	#NULL!	30	5	#NULL!	other contraceptive methods			ligation	3	2	25	#NULL!	No
feminine		#NULL!		#NULL!	#NULL!	#NULL!	uninfected	feminine	#NULL!	#NULL!	#NULL!	#NULL!	#NULL!	Assen	H542425197409240025	4	44	Tibetan	18145266621	Village 1, Zharen Town, Amdo County, Tibet	Tibet Autonomous Region	Naqu region	Anduo County	Altitude 5000 and above	Zharen Town	1					No	No	No	Yes		No	#NULL!	30	#NULL!	#NULL!	other contraceptive methods			skin buried	4	2	21	#NULL!	No
feminine		#NULL!		#NULL!	#NULL!	#NULL!	uninfected	feminine	#NULL!	#NULL!	#NULL!	#NULL!	#NULL!	Assen	H542425197610140042	4	42	Tibetan	13518963683	Amdo County, Tibet	Tibet Autonomous Region	Naqu region	Anduo County	Altitude 5000 and above	Tsoma Township	5		Rural household			No	No	No	Yes		No	#NULL!	90	1	#NULL!	Not contraceptive				7	2	20	#NULL!	No
feminine		#NULL!		#NULL!	#NULL!	#NULL!	uninfected	feminine	#NULL!	#NULL!	#NULL!	#NULL!	#NULL!	Asson	H542425196611070045	5	52	Tibetan	15692664552	No. 9, Village 1, Mayong Township, Amdo County, Tibet	Tibet Autonomous Region	Naqu region	Anduo County	Altitude 5000 and above	Mayong Township	1					No	No	No	Yes		Yes	49		#NULL!	#NULL!	Not contraceptive				10	6	24	#NULL!	No
feminine		#NULL!		#NULL!	#NULL!	#NULL!	uninfected	feminine	#NULL!	#NULL!	#NULL!	#NULL!	#NULL!	Awei	H542425196306030020	5	56	Tibetan	17758460722	3 Villages, Tandui Township, Anduo County	Tibet Autonomous Region	Naqu region	Anduo County	Altitude 5000 and above	Tandui Township	3					No	No	No	No		Yes	53		#NULL!	#NULL!	Not contraceptive				8	6	23	#NULL!	No
feminine		#NULL!		#NULL!	#NULL!	#NULL!	uninfected	feminine	#NULL!	#NULL!	#NULL!	#NULL!	#NULL!	Asi	H542425198101040048	3	38	Tibetan	13308968385	No. 38, Village 1, Zharen Town, Amdo County, Tibet	Tibet Autonomous Region	Naqu region	Anduo County	Altitude 5000 and above	Zharen Town	1 village					Yes	No	No	Yes	Odor, yellowing,	No	#NULL!	30	3	#NULL!	other contraceptive methods			ligation	2	2	20	#NULL!	No
feminine		#NULL!		#NULL!	#NULL!	#NULL!	uninfected	feminine	#NULL!	#NULL!	#NULL!	#NULL!	#NULL!	Asi	H542425196605030020	5	53	Tibetan	13908967867	No. 20061, Village 4, Bangai Township, Amdo County, Tibet	Tibet Autonomous Region	Naqu region	Anduo County	Altitude 5000 and above	Help Aixiang	4 villages					No	No	No	No		Yes	50		#NULL!	#NULL!	Not contraceptive				2	1	22	#NULL!	No
feminine		#NULL!		#NULL!	#NULL!	#NULL!	uninfected	feminine	#NULL!	#NULL!	#NULL!	#NULL!	#NULL!	Aunt	H542425198404010081	3	35	Tibetan	18708069957	Zhaqu Township 6 Village	Tibet Autonomous Region	Naqu region	Anduo County	Altitude 5000 and above	Zhaqu Township	1		Rural household			No	No	No	No		No	#NULL!	15-60	4	#NULL!	other contraceptive methods			skin buried	5	4	21	#NULL!	No
HPV non-16,18		#NULL!	hpv infection	HPV infection	LSIL	5	single subtype infection	HPV35	35	#NULL!	#NULL!	#NULL!	#NULL!	Ayi	H542425197303040041	4	46	Tibetan	18141464797	No. 65, Village 2, Qiangma Town, Amdo County, Tibet	Tibet Autonomous Region	Naqu region	Anduo County	Altitude 5000 and above	Qiangma Town	2					No	No	No	Yes	peculiar smell	No	#NULL!	30	3	#NULL!	Not contraceptive				0	0	0	#NULL!	No
feminine		#NULL!		#NULL!	#NULL!	#NULL!	uninfected	feminine	#NULL!	#NULL!	#NULL!	#NULL!	#NULL!	Aydem	H542425196903080042	4	50	Tibetan	18008963261	Village 2, Zhaqu Township, Amdo County, Tibet	Tibet Autonomous Region	Naqu region	Anduo County	Altitude 5000 and above	Zhaqu Township	2		Rural household			No	No	No	No		No	#NULL!	45	4	#NULL!	Not contraceptive				5	3	20	#NULL!	No
HPV non-16,18		#NULL!		#NULL!	#NULL!	#NULL!	single subtype infection	HPV66	66	#NULL!	#NULL!	#NULL!	#NULL!	Azer	H542425196205060108	5	57	Tibetan	18076966609	No. 43, Village 3, Yanshiping Town, Amdo County, Tibet	Tibet Autonomous Region	Naqu region	Anduo County	Altitude 5000 and above	Yanshiping Town	3 villages					Yes	No	No	No		Yes	54		#NULL!	#NULL!	Not contraceptive				2	1	30	#NULL!	No
feminine		#NULL!		#NULL!	#NULL!	#NULL!	uninfected	feminine	#NULL!	#NULL!	#NULL!	#NULL!	#NULL!	Ah Zhen	H542425198204050126	3	37	Tibetan	17789068865	1 Village, Zhaqu Township, Amdo County, Tibet	Tibet Autonomous Region	Naqu region	Anduo County	Altitude 5000 and above	Zhaqu Township	1		Rural household			No	No	Yes	No		No	#NULL!	40	2	#NULL!	Not contraceptive				0	0	0	#NULL!	No
feminine		#NULL!		#NULL!	#NULL!	#NULL!	uninfected	feminine	#NULL!	#NULL!	#NULL!	#NULL!	#NULL!	Azhu	H542425196512130022	5	53	Tibetan	18143862489	No. 65, Village 5, Cuoma Township, Amdo County, Tibet	Tibet Autonomous Region	Naqu region	Anduo County	Altitude 5000 and above	Tsoma Township	5 villages					No	No	No	No		Yes	43		#NULL!	#NULL!	other contraceptive methods			ligation surgery	9	5	21	#NULL!	No
HPV non-16,18		#NULL!		#NULL!	#NULL!	#NULL!	Dual subtype infection	HPV52, HPV58	52	58	#NULL!	#NULL!	#NULL!	Azhu	H542425196304080040	5	56	Tibetan	13308966452	Yan Shiping 4 Village, Anduo County	Tibet Autonomous Region	Naqu region	Anduo County	Altitude 5000 and above	Yanshiping Town	4					No	No	No	Yes	itching	Yes	40		#NULL!	#NULL!	Not contraceptive				1	1	30	#NULL!	No
feminine		#NULL!		#NULL!	#NULL!	#NULL!	uninfected	feminine	#NULL!	#NULL!	#NULL!	#NULL!	#NULL!	Azhu Daji	H542425197603090024	4	43	Tibetan	18989967699	No. 68, Village 3, Cuoma Township, Amdo County, Tibet	Tibet Autonomous Region	Naqu region	Anduo County	Altitude 5000 and above	Tsoma Township	3					Yes	No	No	No		No	#NULL!	30	6	#NULL!	Not contraceptive				1	0	0	#NULL!	No
feminine		#NULL!		#NULL!	#NULL!	#NULL!	uninfected	feminine	#NULL!	#NULL!	#NULL!	#NULL!	#NULL!	Azulma	H542425197603060044	4	43	Tibetan	18089563600	No. 117, Village 6, Zaren Town, Amdo County, Tibet	Tibet Autonomous Region	Naqu region	Anduo County	Altitude 5000 and above	Zharen Town	6					No	No	No	Yes		No	#NULL!	30	7	#NULL!	other contraceptive methods			skin buried	5	3	30	#NULL!	No
feminine		#NULL!		#NULL!	#NULL!	#NULL!	uninfected	feminine	#NULL!	#NULL!	#NULL!	#NULL!	#NULL!	Azi	H542425195807050025	6	61	Tibetan	18889068026	No. 163, Village 4, Pana Town, Amdo County, Tibet	Tibet Autonomous Region	Naqu region	Anduo County	Altitude 5000 and above	Phana Town	4					No	No	No	No		Yes	50		#NULL!	#NULL!	Not contraceptive				9	7	20	#NULL!	No
HPV16,18	Chronic cervicitis, hpv infection, LSIL	LISL	hpv infection, mild inflammation	HPV infection	LSIL	5	single subtype infection	HPV18	18	#NULL!	#NULL!	#NULL!	#NULL!	Azon	H542425197208090040	4	47	Tibetan	13322568990	No. 69, Village 5, Cuoma Township, Amdo County, Tibet	Tibet Autonomous Region	Naqu region	Anduo County	Altitude 5000 and above	Tsoma Township	5 villages	No abnormalities				No		No	No		No	#NULL!	30	3	#NULL!	Not contraceptive				4	1	20	#NULL!	No
feminine		#NULL!		#NULL!	#NULL!	#NULL!	uninfected	feminine	#NULL!	#NULL!	#NULL!	#NULL!	#NULL!	Ah Shao	H542425196003010022	5	59	Tibetan	13322566246	Amdo County, Tibet	Tibet Autonomous Region	Naqu region	Anduo County	Altitude 5000 and above	Tsoma Township	5		Rural household			No	No	No	No		Yes	50		#NULL!	#NULL!	Not contraceptive				9	8	23	#NULL!	No
HPV non-16,18		#NULL!	No lesions and malignant cells	normal	normal	1	Dual subtype infection	HPV31, HPV56	31	56	#NULL!	#NULL!	#NULL!	Emma	H542425197003080105	4	49	Tibetan	17758463366	3 Villages, Zhaqu Township, Amdo County, Tibet	Tibet Autonomous Region	Naqu region	Anduo County	Altitude 5000 and above	Zhaqu Township	3					Yes	No	No	Yes		Yes	42		#NULL!	#NULL!	Not contraceptive				4	3	21	#NULL!	No
HPV non-16,18		#NULL!	hpv infection, mild inflammation	HPV infection	LSIL	5	single subtype infection	HPV59	59	#NULL!	#NULL!	#NULL!	#NULL!	Anno	H54242519640711002X	5	55	Tibetan	15089067668	No. 159, Village 2, Cuoma Township, Amdo County, Tibet	Tibet Autonomous Region	Naqu region	Anduo County	Altitude 5000 and above	Tsoma Township	2					No	No	No	Yes	odor itching	Yes	47		#NULL!	#NULL!	other contraceptive methods			skin buried	5	4	20	#NULL!	No
feminine		#NULL!		#NULL!	#NULL!	#NULL!	uninfected	feminine	#NULL!	#NULL!	#NULL!	#NULL!	#NULL!	ambo	H542425195602010302	6	63	Tibetan	13398067611	Amdo County, Tibet	Tibet Autonomous Region	Naqu region	Anduo County	Altitude 5000 and above	Zhaqu Township	1		Rural household			Yes	No	No	No		Yes	50		#NULL!	#NULL!	Not contraceptive				10	6	20	#NULL!	No
feminine		#NULL!		#NULL!	#NULL!	#NULL!	uninfected	feminine	#NULL!	#NULL!	#NULL!	#NULL!	#NULL!	Aung Tso	H542425198405160022	3	35	Tibetan	18919593611	No. 25, Village 6, Doma Township, Amdo County, Tibet	Tibet Autonomous Region	Naqu region	Anduo County	Altitude 5000 and above	Doma Township	1					Yes	No	No	Yes		No	#NULL!	30~60	3	#NULL!	Not contraceptive				4	2	21	#NULL!	No
feminine		#NULL!		#NULL!	#NULL!	#NULL!	uninfected	feminine	#NULL!	#NULL!	#NULL!	#NULL!	#NULL!	Anggar	H542425196906020045	4	50	Tibetan	13398064569	No. 4, Village 1, Zhaqu Township, Amdo County, Tibet	Tibet Autonomous Region	Naqu region	Anduo County	Altitude 5000 and above	Zhaqu Township	1 village					No	No	No	Yes	Odor, yellowing, itching	No	#NULL!	150	3	#NULL!	other contraceptive methods			skin buried	4	4	20	#NULL!	No
feminine		#NULL!		#NULL!	#NULL!	#NULL!	uninfected	feminine	#NULL!	#NULL!	#NULL!	#NULL!	#NULL!	Angry	H542425198509090049	3	33	Tibetan	15348963306	Amdo County, Tibet	Tibet Autonomous Region	Naqu region	Anduo County	Altitude 5000 and above	Gangney Township	2					Yes	No	Yes	Yes		No	#NULL!	30	15	#NULL!	other contraceptive methods			skin buried	4	3	25	#NULL!	No
feminine		#NULL!		#NULL!	#NULL!	#NULL!	uninfected	feminine	#NULL!	#NULL!	#NULL!	#NULL!	#NULL!	Anchou Dolma	H542425197402160022	4	45	Tibetan	13989960748	Village 1, Zharen Town, Amdo County, Tibet	Tibet Autonomous Region	Naqu region	Anduo County	Altitude 5000 and above	Zharen Town	1					Yes	No	No	No		No	#NULL!	30	3	#NULL!	IUD		twenty two		1	1	22	#NULL!	No
feminine		#NULL!		#NULL!	#NULL!	#NULL!	uninfected	feminine	#NULL!	#NULL!	#NULL!	#NULL!	#NULL!	en Solan	H542425198105060062	3	38	Tibetan	13658960632	1 Village, Qiangma Town, Amdo County, Tibet	Tibet Autonomous Region	Naqu region	Anduo County	Altitude 5000 and above	Qiangma Town	1		Rural household			No	No	No	Yes		No	#NULL!	30	5	#NULL!	other contraceptive methods			skin buried	4	4	28	#NULL!	No
feminine		#NULL!		#NULL!	#NULL!	#NULL!	uninfected	feminine	#NULL!	#NULL!	#NULL!	#NULL!	#NULL!	Ang table	H542425198301060027	3	36	Tibetan	13398086928	No. 72, Village 3, Pana Town, Amdo County, Tibet	Tibet Autonomous Region	Naqu region	Anduo County	Altitude 5000 and above	Phana Town	3 villages					No	No	No	Yes		No	#NULL!	30	5	#NULL!	other contraceptive methods			skin buried	2	2	25	#NULL!	No
feminine		#NULL!		#NULL!	#NULL!	#NULL!	uninfected	feminine	#NULL!	#NULL!	#NULL!	#NULL!	#NULL!	Basai	H542425197307020021	4	46	Tibetan	18076960058	No. 87, Village 4, Cuoma Township, Amdo County, Tibet	Tibet Autonomous Region	Naqu region	Anduo County	Altitude 5000 and above	Tsoma Township	4 villages					No	No	No	No		No	#NULL!	30	4	#NULL!	other contraceptive methods			ligation	8	4	20	#NULL!	No
feminine		#NULL!		#NULL!	#NULL!	#NULL!	uninfected	feminine	#NULL!	#NULL!	#NULL!	#NULL!	#NULL!	Bacha	H542425196502050029	5	54	Tibetan	18008966336	4 Villages, Bangai Township, Amdo County, Tibet	Tibet Autonomous Region	Naqu region	Anduo County	Altitude 5000 and above	Help Aixiang	4		Rural household			Yes	No	No	No		No	#NULL!	30	5	#NULL!	other contraceptive methods			ligation	4	1	21	#NULL!	No
feminine		#NULL!		#NULL!	#NULL!	#NULL!	uninfected	feminine	#NULL!	#NULL!	#NULL!	#NULL!	#NULL!	Bacha	H542425196202090029	5	57	Tibetan	15348962859	7th Village of Yanshiping, Amdo County, Tibet	Tibet Autonomous Region	Naqu region	Anduo County	Altitude 5000 and above	Yanshiping Town	7 villages		Rural household			Yes	No	No	No		Yes	50		#NULL!	#NULL!	other contraceptive methods			ligation	4	3	26	#NULL!	No
feminine		#NULL!		#NULL!	#NULL!	#NULL!	uninfected	feminine	#NULL!	#NULL!	#NULL!	#NULL!	#NULL!	Batuo	H542425198306070128	3	36	Tibetan	18141464825	2 Villages, Doma Township, Anduo County	Tibet Autonomous Region	Naqu region	Anduo County	Altitude 5000 and above	Doma Township	2					Yes	No	No	Yes		No	#NULL!	30	10	#NULL!	other contraceptive methods			ligation	2	2	20	#NULL!	No
feminine		#NULL!		#NULL!	#NULL!	#NULL!	uninfected	feminine	#NULL!	#NULL!	#NULL!	#NULL!	#NULL!	Batuo	H542425197306030025	4	46	Tibetan	13549032226	No. 101, Village 3, Pana Town, Amdo County, Tibet	Tibet Autonomous Region	Naqu region	Anduo County	Altitude 5000 and above	Phana Town	3 villages					No	No	No	No		No	#NULL!	30	3	#NULL!	other contraceptive methods			ligation	3	3	22	#NULL!	No
HPV non-16,18		#NULL!	hpv infection, moderate inflammation	HPV infection	LSIL	5	single subtype infection	HPV59	59	#NULL!	#NULL!	#NULL!	#NULL!	Batuo	H54242519710403006X	4	48	Tibetan	13648989891	6 Villages, Cuoma Township, Amdo County, Tibet	Tibet Autonomous Region	Naqu region	Anduo County	Altitude 5000 and above	Tsoma Township	6					No	No	No	Yes	Odor, yellowing, itching	No	#NULL!	30	5	#NULL!	other contraceptive methods			ligation	6	3	19	#NULL!	No
feminine		#NULL!		#NULL!	#NULL!	#NULL!	uninfected	feminine	#NULL!	#NULL!	#NULL!	#NULL!	#NULL!	Batuo	H542425198206300029	3	37	Tibetan	18289068183	Amdo County, Tibet	Tibet Autonomous Region	Naqu region	Anduo County	Altitude 5000 and above	Help Aixiang	2		Rural household			No	No	No	No		No	#NULL!	30	#NULL!	#NULL!	other contraceptive methods			skin buried	5	3	20	#NULL!	No
feminine		#NULL!		#NULL!	#NULL!	#NULL!	uninfected	feminine	#NULL!	#NULL!	#NULL!	#NULL!	#NULL!	Batuo	H54242519780807006x	4	41	Tibetan�	15289068623	Village 3, Qiangma Town, Amdo County, Tibet	Tibet Autonomous Region	Naqu region	Anduo County	Altitude 5000 and above	Qiangma Town	3		Rural household			No	No	No	No		No	#NULL!	30	2	#NULL!	Not contraceptive				2	0	2	#NULL!	No
feminine		#NULL!		#NULL!	#NULL!	#NULL!	uninfected	feminine	#NULL!	#NULL!	#NULL!	#NULL!	#NULL!	Batuo	H542425198102180026	3	38	Tibetan	19989260329	Amdo County, Tibet	Tibet Autonomous Region	Naqu region	Anduo County	Altitude 5000 and above	Phana Town	1		Rural household			Yes	No	No	No		No	#NULL!	30~60	4	#NULL!	Not contraceptive				3	3	25	#NULL!	No
feminine		#NULL!		#NULL!	#NULL!	#NULL!	uninfected	feminine	#NULL!	#NULL!	#NULL!	#NULL!	#NULL!	Baden Tsom	H542425197403220023	4	45	Tibetan	18308068006	1 Village, Zharen Town, Anduo County	Tibet Autonomous Region	Naqu region	Anduo County	Altitude 5000 and above	Zharen Town	1 village		Rural household			Yes	No	No	No		Yes	40		#NULL!	#NULL!	other contraceptive methods			ligation	2	2	29	#NULL!	No
feminine		#NULL!		#NULL!	#NULL!	#NULL!	uninfected	feminine	#NULL!	#NULL!	#NULL!	#NULL!	#NULL!	Bardo	H542425196008070024	5	59	Tibetan	13629961079	No. 196, Village 4, Pana Town, Amdo County, Tibet	Tibet Autonomous Region	Naqu region	Anduo County	Altitude 5000 and above	Phana Town	4 villages					No	No	No	No		Yes	44		#NULL!	#NULL!	Not contraceptive				9	5	19	#NULL!	No
feminine		#NULL!		#NULL!	#NULL!	#NULL!	uninfected	feminine	#NULL!	#NULL!	#NULL!	#NULL!	#NULL!	Bargi	H542425196905060029	4	50	Tibetan	13308968916	No. 6, Village 2, Zaren Town, Amdo County, Tibet	Tibet Autonomous Region	Naqu region	Anduo County	Altitude 5000 and above	Zharen Town	1					Yes	No	No	Yes	odor yellow itching	No	#NULL!	30~60	2	#NULL!	Not contraceptive				7	5	25	#NULL!	No
feminine		#NULL!		#NULL!	#NULL!	#NULL!	uninfected	feminine	#NULL!	#NULL!	#NULL!	#NULL!	#NULL!	Baga	H542425197102030023	4	48	Tibetan	17389062230	Zharenzhen 1 Village, Anduo County	Tibet Autonomous Region	Naqu region	Anduo County	Altitude 5000 and above	Zharen Town	1					No	Yes	No	No		No	#NULL!	90	3	#NULL!	other contraceptive methods			ligation	3	3	18	#NULL!	No
feminine		#NULL!		#NULL!	#NULL!	#NULL!	uninfected	feminine	#NULL!	#NULL!	#NULL!	#NULL!	#NULL!	Baga	H542425197012050047	4	48	Tibetan	19908968523	No. 25, Village 2, Bangai Township, Amdo County, Tibet	Tibet Autonomous Region	Naqu region	Anduo County	Altitude 5000 and above	Help Aixiang	2					No	No	No	No		No	#NULL!	30	5	#NULL!	other contraceptive methods			ligation	3	1	20	#NULL!	No
HPV non-16,18		#NULL!	hpv infection, mild inflammation	HPV infection	LSIL	5	single subtype infection	HPV35	35	#NULL!	#NULL!	#NULL!	#NULL!	Baga	H542425196601190027	5	53	Tibetan	17308981679	No. 1, No. 153, Zharen Town, Amdo County, Tibet	Tibet Autonomous Region	Naqu region	Anduo County	Altitude 5000 and above	Zharen Town	1					Yes	No	No	No		Yes	42		#NULL!	#NULL!	other contraceptive methods			ligation	9	5	18	#NULL!	No
HPV non-16,18		#NULL!	hpv infection	HPV infection	LSIL	5	Dual subtype infection	HPV31, HPV59	31	59	#NULL!	#NULL!	#NULL!	Baga	H542425197203030524	4	47	Tibetan	18189960752	No. 54, Village 2, Yanshiping Town, Amdo County, Tibet	Tibet Autonomous Region	Naqu region	Anduo County	Altitude 5000 and above	Yanshiping Town	2					No	No	No	Yes	odor yellow itching	Yes	46		#NULL!	#NULL!	Not contraceptive				0	0	0	#NULL!	No
feminine		#NULL!		#NULL!	#NULL!	#NULL!	uninfected	feminine	#NULL!	#NULL!	#NULL!	#NULL!	#NULL!	Bagh	H542425196301030021	5	56	Tibetan	15089065723	No. 06 and No. 21, Village 3, Tandui Township, Amdo County, Tibet	Tibet Autonomous Region	Naqu region	Anduo County	Altitude 5000 and above	Tandui Township	3		Rural household			No	No	No	Yes	itching	Yes	54		#NULL!	#NULL!	IUD		29		3	3	21	#NULL!	No
feminine		#NULL!		#NULL!	#NULL!	#NULL!	uninfected	feminine	#NULL!	#NULL!	#NULL!	#NULL!	#NULL!	Bagh	H542425196705030060	5	52	Tibetan	18008961958	No. 8, Village 1, Zhaqu Township, Amdo County, Tibet	Tibet Autonomous Region	Naqu region	Anduo County	Altitude 5000 and above	Zhaqu Township	1					No	No	No	Yes		No	#NULL!	30	#NULL!	#NULL!	Not contraceptive				6	3	20	#NULL!	No
feminine		#NULL!		#NULL!	#NULL!	#NULL!	uninfected	feminine	#NULL!	#NULL!	#NULL!	#NULL!	#NULL!	Bagh Tsering	H54242519730308006X	4	46	Tibetan	13398067339	No. 76, Village 1, Cuoma Township, Amdo County, Tibet	Tibet Autonomous Region	Naqu region	Anduo County	Altitude 5000 and above	Tsoma Township	1					No	No	No	Yes		No	#NULL!	30	3	#NULL!	other contraceptive methods			ligation	3	3	20	#NULL!	No
feminine		#NULL!		#NULL!	#NULL!	#NULL!	uninfected	feminine	#NULL!	#NULL!	#NULL!	#NULL!	#NULL!	Bagu	H542425196008010048	5	59	Tibetan	13308969025	No. 25, Village 1, Gangni Township, Amdo County, Tibet	Tibet Autonomous Region	Naqu region	Anduo County	Altitude 5000 and above	Gangney Township	1					Yes	No	No	No		Yes	54		#NULL!	#NULL!	Not contraceptive				4	1	21	#NULL!	No
feminine		#NULL!		#NULL!	#NULL!	#NULL!	uninfected	feminine	#NULL!	#NULL!	#NULL!	#NULL!	#NULL!	Budge	H542425197309100025	4	45	Tibetan	13389790092	No. 12, Village 6, Gangni Township, Amdo County, Tibet	Tibet Autonomous Region	Naqu region	Anduo County	Altitude 5000 and above	Gangney Township	6					Yes	No	No	Yes	yellow odor itching	No	#NULL!	30	3	#NULL!	IUD		18		6	2	16	#NULL!	No
HPV non-16,18		#NULL!	hpv infection, mild inflammation	HPV infection	LSIL	5	single subtype infection	HPV58	58	#NULL!	#NULL!	#NULL!	#NULL!	Budge	H542425196905070024	4	50	Tibetan	13308968942	No. 87, 4th Village, Bangai Township, Amdo County, Tibet	Tibet Autonomous Region	Naqu region	Anduo County	Altitude 5000 and above	Help Aixiang	4 villages					No	No	No	No		No	#NULL!	30	2	#NULL!	other contraceptive methods			ligation	5	5	19	#NULL!	No
feminine		#NULL!		#NULL!	#NULL!	#NULL!	uninfected	feminine	#NULL!	#NULL!	#NULL!	#NULL!	#NULL!	Budge	H542425198004070069	3	39	Tibetan	13308968936	Village 1, Zharen Town, Amdo County, Tibet	Tibet Autonomous Region	Naqu region	Anduo County	Altitude 5000 and above	Zharen Town	1					No	No	No	No		No	#NULL!	30	3	#NULL!	other contraceptive methods			skin buried	3	3	21	#NULL!	No
feminine		#NULL!		#NULL!	#NULL!	#NULL!	uninfected	feminine	#NULL!	#NULL!	#NULL!	#NULL!	#NULL!	Barry	H542425197105210046	4	48	Tibetan	15728969861	No. 87, Village 2, Zaren Town, Amdo County, Tibet	Tibet Autonomous Region	Naqu region	Anduo County	Altitude 5000 and above	Zharen Town	5					No	No	No	No		No	#NULL!	30	4	#NULL!	Not contraceptive				4	2	25	#NULL!	No
feminine		#NULL!		#NULL!	#NULL!	#NULL!	uninfected	feminine	#NULL!	#NULL!	#NULL!	#NULL!	#NULL!	Bam	H542425197603070066	4	43	Tibetan	19989266697	No. 64, Village 4, Bangai Township, Amdo County, Tibet	Tibet Autonomous Region	Naqu region	Anduo County	Altitude 5000 and above	Help Aixiang	4 villages					Yes	No	No	No		No	#NULL!	30	4	#NULL!	other contraceptive methods			ligation	2	2	20	#NULL!	No
feminine		#NULL!		#NULL!	#NULL!	#NULL!	uninfected	feminine	#NULL!	#NULL!	#NULL!	#NULL!	#NULL!	pak chong	H542425196802180028	5	51	Tibetan	19989264815	Village 9, Zharen Town, Amdo County, Tibet	Tibet Autonomous Region	Naqu region	Anduo County	Altitude 5000 and above	Zharen Town	9		Rural household			No	No	No	Yes		Yes	51		#NULL!	#NULL!	Not contraceptive				6	4	21	#NULL!	No
feminine		#NULL!		#NULL!	#NULL!	#NULL!	uninfected	feminine	#NULL!	#NULL!	#NULL!	#NULL!	#NULL!	Bage	H542425196410130021	5	54	Tibetan	17711968776	No. 40, Village 3, Bangai Township, Amdo County, Tibet	Tibet Autonomous Region	Naqu region	Anduo County	Altitude 5000 and above	Help Aixiang	3					No	No	No	No		Yes	48		#NULL!	#NULL!	Not contraceptive				9	4	20	#NULL!	No
feminine		#NULL!		#NULL!	#NULL!	#NULL!	uninfected	feminine	#NULL!	#NULL!	#NULL!	#NULL!	#NULL!	Basan	H542425198004050105	3	39	Tibetan	13398068611	Yan Shiping 4 Village, Anduo County	Tibet Autonomous Region	Naqu region	Anduo County	Altitude 5000 and above	Yanshiping Town	4					No	No	No	No		No	#NULL!	28	3	#NULL!	IUD		3		5	3	19	#NULL!	No
feminine		#NULL!		#NULL!	#NULL!	#NULL!	uninfected	feminine	#NULL!	#NULL!	#NULL!	#NULL!	#NULL!	Basan	H542425198103100024	3	38	Tibetan	17784567178	No. 218, Village 4, Pana Town, Amdo County, Tibet	Tibet Autonomous Region	Naqu region	Anduo County	Altitude 5000 and above	Phana Town	4 villages					No	No	No	No		No	#NULL!	30	3	#NULL!	other contraceptive methods			ligation	2	2	21	#NULL!	No
feminine		#NULL!		#NULL!	#NULL!	#NULL!	uninfected	feminine	#NULL!	#NULL!	#NULL!	#NULL!	#NULL!	Basan	H542425197404120040	4	45	Tibetan	13398065987	Village 7, Yanshiping Town, Amdo County, Tibet	Tibet Autonomous Region	Naqu region	Anduo County	Altitude 5000 and above	Yanshiping Town	4					Yes	No	No	No		No	#NULL!	30	3	#NULL!	other contraceptive methods			ligation	2	1	21	#NULL!	No
feminine		#NULL!		#NULL!	#NULL!	#NULL!	uninfected	feminine	#NULL!	#NULL!	#NULL!	#NULL!	#NULL!	Basan	H542425197306010067	4	46	Tibetan	15348963422	No. 16, Village 3, Yanshiping Town, Amdo County, Tibet	Tibet Autonomous Region	Naqu region	Anduo County	Altitude 5000 and above	Yanshiping Town	3					Yes	No	No	Yes	odor yellow itching	No	#NULL!	30~60	3	#NULL!	other contraceptive methods			ligation	6	4	22	#NULL!	No
feminine		#NULL!		#NULL!	#NULL!	#NULL!	uninfected	feminine	#NULL!	#NULL!	#NULL!	#NULL!	#NULL!	Basan	H542425197503190044	4	44	Tibetan	18089960693	3 Villages of Qiangma Town	Tibet Autonomous Region	Naqu region	Anduo County	Altitude 5000 and above	Qiangma Town	3		Rural household			No	No	No	Yes		No	#NULL!	60	3	#NULL!	other contraceptive methods			sterilization	3	3	31	#NULL!	No
feminine		#NULL!		#NULL!	#NULL!	#NULL!	uninfected	feminine	#NULL!	#NULL!	#NULL!	#NULL!	#NULL!	Basan	H542425197303150021	4	46	Tibetan	18145260473	No. 20, Village 3, Tandui Township, Amdo County, Tibet	Tibet Autonomous Region	Naqu region	Anduo County	Altitude 5000 and above	Tandui Township	3		Rural household			Yes	No	No	No		No	#NULL!	30	2	#NULL!	Not contraceptive				4	3	25	#NULL!	No
HPV non-16,18		#NULL!	hpv infection, mild inflammation	HPV infection	LSIL	5	Dual subtype infection	HPV58, HPV6	58	6	#NULL!	#NULL!	#NULL!	Basan	H542425195808310028	5	60	Tibetan	13638965271	No. 103, Village 6, Qiangma Town, Amdo County, Tibet	Tibet Autonomous Region	Naqu region	Anduo County	Altitude 5000 and above	Qiangma Town	6 villages					No	No	No	No		Yes	53		#NULL!	#NULL!	Not contraceptive				8	6	19	#NULL!	No
HPV non-16,18		#NULL!		#NULL!	#NULL!	#NULL!	Dual subtype infection	HPV31, HPV52	31	52	#NULL!	#NULL!	#NULL!	Basan	H542425195907280020	5	60	Tibetan	17784562126	No. 43, Village 5, Qiangma Town, Amdo County, Tibet	Tibet Autonomous Region	Naqu region	Anduo County	Altitude 5000 and above	Qiangma Town	5					No	No	No	No		Yes	50		#NULL!	#NULL!	Not contraceptive				10	6	20	#NULL!	No
feminine		#NULL!		#NULL!	#NULL!	#NULL!	uninfected	feminine	#NULL!	#NULL!	#NULL!	#NULL!	#NULL!	Basangim	H542425198110040023	3	37	Tibetan	13308965880	Amdo County, Tibet	Tibet Autonomous Region	Naqu region	Anduo County	Altitude 5000 and above	Tsoma Township	2		Rural household			No	No	No	Yes		No	#NULL!	20	#NULL!	#NULL!	other contraceptive methods			ligation	3	3	22	#NULL!	No
feminine		#NULL!		#NULL!	#NULL!	#NULL!	uninfected	feminine	#NULL!	#NULL!	#NULL!	#NULL!	#NULL!	basanquji	H54242519730415004X	4	46	Tibetan	13889065302	Village 4, Zhaqu Township, Amdo County, Tibet	Tibet Autonomous Region	Naqu region	Anduo County	Altitude 5000 and above	Zhaqu Township	4					No	No	No	Yes	itching	No	#NULL!	20-30	#NULL!	#NULL!	other contraceptive methods			ligation	2	2	23	#NULL!	No
HPV16,18		#NULL!		#NULL!	#NULL!	#NULL!	single subtype infection	HPV16	16	#NULL!	#NULL!	#NULL!	#NULL!	Pasang Dolma	H542425197707060102	4	42	Tibetan	13908960908	No. 165, Village 2, Pana Town, Amdo County, Tibet	Tibet Autonomous Region	Naqu region	Anduo County	Altitude 5000 and above	Phana Town	1					No		No	Yes		No	#NULL!	30	3	#NULL!	condom				4	2	36	#NULL!	No
HPV non-16,18		#NULL!	hpv infection, LSIL, mild inflammation	LSIL	LSIL	5	single subtype infection	HPV31	31	#NULL!	#NULL!	#NULL!	#NULL!	Bazhu	H542425196803240029	5	51	Tibetan	13628962552	No. 23, Village 6, Qiangma Town, Amdo County, Tibet	Tibet Autonomous Region	Naqu region	Anduo County	Altitude 5000 and above	Qiangma Town	6					No	No	No	No		Yes	49		#NULL!	#NULL!	other contraceptive methods			ligation	2	2	26	#NULL!	No
feminine		#NULL!		#NULL!	#NULL!	#NULL!	uninfected	feminine	#NULL!	#NULL!	#NULL!	#NULL!	#NULL!	Bazhu	H542425198703120029	7	#NULL!	Tibetan	18289063689	Village 3, Zaren Town, Amdo County, Tibet	Tibet Autonomous Region	Naqu region	Anduo County	Altitude 5000 and above	Zharen Town	3					No	No	No	Yes	odor yellow itching	No	#NULL!	90	3	#NULL!	Not contraceptive				4	4	28	#NULL!	No
feminine		#NULL!		#NULL!	#NULL!	#NULL!	uninfected	feminine	#NULL!	#NULL!	#NULL!	#NULL!	#NULL!	Bajo	H542425196103150022	5	58	Tibetan	18946890622	No. 1, Amdo Tsoma Township, Tibet	Tibet Autonomous Region	Naqu region	Anduo County	Altitude 5000 and above	Tsoma Township	1		Urban Hukou			No	No	No	No		Yes	50		#NULL!	#NULL!	Not contraceptive				5	0	28	#NULL!	No
feminine		#NULL!		#NULL!	#NULL!	#NULL!	uninfected	feminine	#NULL!	#NULL!	#NULL!	#NULL!	#NULL!	Bajo	H542425197410200020	4	44	Tibetan	18289162163	Village 5, Cuoma Township, Amdo County, Tibet	Tibet Autonomous Region	Naqu region	Anduo County	Altitude 5000 and above	Tsoma Township	5		Urban Hukou			No	No	No	Yes		No	#NULL!	30	2	#NULL!	Not contraceptive				7	2	20	#NULL!	No
feminine		#NULL!		#NULL!	#NULL!	#NULL!	uninfected	feminine	#NULL!	#NULL!	#NULL!	#NULL!	#NULL!	in vain	H542425197810100280	3	40	Tibetan	17740762115	Zhaqu Township 1 Village	Tibet Autonomous Region	Naqu region	Anduo County	Altitude 5000 and above	Zhaqu Township	1		Rural household			No	No	No	No		No	#NULL!	30	3	#NULL!	condom				3	2	19	#NULL!	No
HPV non-16,18		#NULL!	hpv infection, moderate inflammation	HPV infection	LSIL	5	single subtype infection	HPV68	68	#NULL!	#NULL!	#NULL!	#NULL!	white ground	H54242519770903002X	4	41	Tibetan	17308967924	Zharen Town 2 Village	Tibet Autonomous Region	Naqu region	Anduo County	Altitude 5000 and above	Zharen Town	2		Rural household			Yes	No	No	Yes		No	#NULL!	20-30	6	#NULL!	other contraceptive methods			skin buried	6	2	21	#NULL!	No
feminine		#NULL!		#NULL!	#NULL!	#NULL!	uninfected	feminine	#NULL!	#NULL!	#NULL!	#NULL!	#NULL!	white brother	H542425196711070026	5	51	Tibetan	19989267952	Village 1, Zharen Town, Amdo County, Tibet	Tibet Autonomous Region	Naqu region	Anduo County	Altitude 5000 and above	Zharen Town	1					No	No	No	Yes		No	#NULL!	30	#NULL!	#NULL!	other contraceptive methods			ligation 2	2	2	22	#NULL!	No
feminine		#NULL!		#NULL!	#NULL!	#NULL!	uninfected	feminine	#NULL!	#NULL!	#NULL!	#NULL!	#NULL!	Bai Ga	H542425197502050066	4	44	Tibetan	18389067809	3 Villages, Cuoma Township, Amdo Township, Tibet	Tibet Autonomous Region	Naqu region	Anduo County	Altitude 5000 and above	Tsoma Township	3		Rural household			No	No	No	No		No	#NULL!	30	2	#NULL!	other contraceptive methods			ligation	2	0	22	#NULL!	No
feminine		#NULL!		#NULL!	#NULL!	#NULL!	uninfected	feminine	#NULL!	#NULL!	#NULL!	#NULL!	#NULL!	Bai Ga	H542425198304060081	3	36	Tibetan	18908967078	No. 25, Village 1, Yanshiping Town, Amdo County, Tibet	Tibet Autonomous Region	Naqu region	Anduo County	Altitude 5000 and above	Yanshiping Town	1 village					No	No	Yes	Yes	Odor, yellowing, itching	No	#NULL!	28	5	#NULL!	Not contraceptive				1	1	22	#NULL!	No
feminine		#NULL!		#NULL!	#NULL!	#NULL!	uninfected	feminine	#NULL!	#NULL!	#NULL!	#NULL!	#NULL!	Bai Ga	H542425197001010023	4	49	Tibetan	18708066278	No. 45, Village 1, Tandui Township, Amdo County, Tibet	Tibet Autonomous Region	Naqu region	Anduo County	Altitude 5000 and above	Tandui Township	1					No	No	No	No		Yes	47		#NULL!	#NULL!	Not contraceptive				6	6	22	#NULL!	No
HPV non-16,18		#NULL!	No lesions and malignant cells	normal	normal	1	Dual subtype infection	HPV31, HPV52	31	52	#NULL!	#NULL!	#NULL!	Bai Gang	H542425197101020069	4	48	Tibetan	15208069828	No. 109, Village 1, Cuoma Township, Amdo County, Tibet	Tibet Autonomous Region	Naqu region	Anduo County	Altitude 5000 and above	Tsoma Township	1					Yes	No	No	No		No	#NULL!	30	2	#NULL!	IUD		16		1	1	23	#NULL!	No
feminine		#NULL!		#NULL!	#NULL!	#NULL!	uninfected	feminine	#NULL!	#NULL!	#NULL!	#NULL!	#NULL!	Bai Ji	H542425197506030062	4	44	Tibetan�	18076988827	1 Village, Zhaqu Township, Amdo County, Tibet	Tibet Autonomous Region	Naqu region	Anduo County	Altitude 5000 and above	Zhaqu Township	1		Rural household			No	No	Yes	No		No	#NULL!	30	#NULL!	#NULL!	contraceptive pill	2005			6	3	21	#NULL!	No
feminine		#NULL!		#NULL!	#NULL!	#NULL!	uninfected	feminine	#NULL!	#NULL!	#NULL!	#NULL!	#NULL!	Bai Ji	H542425197906050046	3	40	Tibetan	18076962251	Yan Shiping 3 Village, Amdo County, Tibet	Tibet Autonomous Region	Naqu region	Anduo County	Altitude 5000 and above	Yanshiping Town	3 villages		Rural household			Yes	No	No	No		No	#NULL!	30	3	#NULL!	other contraceptive methods			contraceptive injection	6	4	23	#NULL!	No
HPV16,18		#NULL!		#NULL!	#NULL!	#NULL!	Dual subtype infection	HPV18, HPV68	18	68	#NULL!	#NULL!	#NULL!	Bai Ji	H542425198605060026	3	33	Tibetan	18143277491	Village 1, Zharen Town, Amdo County, Tibet	Tibet Autonomous Region	Naqu region	Anduo County	Altitude 5000 and above	Zharen Town	1 village					Yes		No	Yes	Odor, yellowing, itching	No	#NULL!	30	3	#NULL!	other contraceptive methods			ligation	2	2	25	#NULL!	No
feminine		#NULL!		#NULL!	#NULL!	#NULL!	uninfected	feminine	#NULL!	#NULL!	#NULL!	#NULL!	#NULL!	Bai Ji	H542425197005080045	4	49	Tibetan	13628965675	Amdo County, Tibet	Tibet Autonomous Region	Naqu region	Anduo County	Altitude 5000 and above	Tsoma Township	2		Rural household			No	No	No	No		Yes	38		#NULL!	#NULL!	Not contraceptive				2	2	24	#NULL!	No
feminine		#NULL!		#NULL!	#NULL!	#NULL!	uninfected	feminine	#NULL!	#NULL!	#NULL!	#NULL!	#NULL!	Bai Ji	H542425197105060068	4	48	Tibetan	18008963429	Amdo County, Tibet	Tibet Autonomous Region	Naqu region	Anduo County	Altitude 5000 and above	Tsoma Township	1		Rural household			Yes	No	No	No		Yes	47		#NULL!	#NULL!	Not contraceptive				4	2	20	#NULL!	No
feminine		#NULL!		#NULL!	#NULL!	#NULL!	uninfected	feminine	#NULL!	#NULL!	#NULL!	#NULL!	#NULL!	Bai Ji	H542425197005030021	4	49	Tibetan	15889062617	No. 92, Village 6, Zharen Town, Amdo County, Tibet	Tibet Autonomous Region	Naqu region	Anduo County	Altitude 5000 and above	Zharen Town	6					No	No	No	No		No	#NULL!	30	4	#NULL!	Not contraceptive				8	6	20	#NULL!	No
feminine		#NULL!		#NULL!	#NULL!	#NULL!	uninfected	feminine	#NULL!	#NULL!	#NULL!	#NULL!	#NULL!	Bai Ji	H542425195801070041	6	61	Tibetan	18889068652	Village 2, Yanshiping Town, Amdo County, Tibet	Tibet Autonomous Region	Naqu region	Anduo County	Altitude 5000 and above	Yanshiping Town	2		Rural household			No	No	No	No		Yes	55		#NULL!	#NULL!	Not contraceptive				9	2	20	#NULL!	No
HPV16,18	Chronic cervicitis, hpv infection	HPV infection	hpv infection, mild inflammation	HPV infection	LSIL	5	single subtype infection	HPV16	16	#NULL!	#NULL!	#NULL!	#NULL!	Bella	H542425197602180028	4	43	Tibetan	17708961026	4 Villages, Doma Township, Amdo County, Tibet	Tibet Autonomous Region	Naqu region	Anduo County	Altitude 5000 and above	Doma Township	4	No abnormalities	Rural household			No		No	Yes		Yes	42		#NULL!	#NULL!	other contraceptive methods			1	2	1	31	#NULL!	No
feminine		#NULL!		#NULL!	#NULL!	#NULL!	uninfected	feminine	#NULL!	#NULL!	#NULL!	#NULL!	#NULL!	Bai Luo	H542425195809140024	5	60	Tibetan	18489167665	No. 27, Village 2, Pana Town, Amdo County, Tibet	Tibet Autonomous Region	Naqu region	Anduo County	Altitude 5000 and above	Phana Town	2					Yes	No	No	No		Yes	42		#NULL!	#NULL!	Not contraceptive				10	9	25	#NULL!	No
feminine		#NULL!		#NULL!	#NULL!	#NULL!	uninfected	feminine	#NULL!	#NULL!	#NULL!	#NULL!	#NULL!	white horse	H54242519741205002X	4	44	Tibetan	18114359222	No. 57, Village 5, Yanshiping Town, Amdo County, Tibet	Tibet Autonomous Region	Naqu region	Anduo County	Altitude 5000 and above	Yanshiping Town	1					No	No	No	Yes	peculiar smell	No	#NULL!	28	3	#NULL!	IUD		6		6	4	22	#NULL!	No
feminine		#NULL!		#NULL!	#NULL!	#NULL!	uninfected	feminine	#NULL!	#NULL!	#NULL!	#NULL!	#NULL!	white horse	H542425197704060043	4	42	Tibetan	13889064122	Amdo County, Tibet	Tibet Autonomous Region	Naqu region	Anduo County	Altitude 5000 and above	Yanshiping Town	8		Rural household			No	No	No	No		No	#NULL!	30	3	#NULL!	other contraceptive methods			ligation	8	4	19	#NULL!	No
feminine		#NULL!		#NULL!	#NULL!	#NULL!	uninfected	feminine	#NULL!	#NULL!	#NULL!	#NULL!	#NULL!	white horse	H542425197005240029	4	49	Tibetan	13658963482	No. 16, Village 5, Cuoma Township, Amdo County, Tibet	Tibet Autonomous Region	Naqu region	Anduo County	Altitude 5000 and above	Tsoma Township	4					No	No	No	Yes	peculiar smell	Yes	48		#NULL!	#NULL!	other contraceptive methods			skin buried	3	3	25	#NULL!	No
feminine		#NULL!		#NULL!	#NULL!	#NULL!	uninfected	feminine	#NULL!	#NULL!	#NULL!	#NULL!	#NULL!	white horse	H542425196805130042	5	51	Tibetan	18076969084	2 Villages, Doma Township, Anduo County	Tibet Autonomous Region	Naqu region	Anduo County	Altitude 5000 and above	Doma Township	2					No	No	No	No		No	#NULL!	30	4	#NULL!	Not contraceptive				6	6	20	#NULL!	No
HPV non-16,18		#NULL!	hpv infection, moderate inflammation	HPV infection	LSIL	5	single subtype infection	HPV68	68	#NULL!	#NULL!	#NULL!	#NULL!	Pema Tsering	H54242519720604004x	4	47	Tibetan	13889061598	Village 5, Cuoma Township, Anduo County	Tibet Autonomous Region	Naqu region	Anduo County	Altitude 5000 and above	Tsoma Township	5					Yes	No	No	Yes		No	#NULL!	30	4	#NULL!	Not contraceptive				5	3	25	#NULL!	No
feminine		#NULL!		#NULL!	#NULL!	#NULL!	uninfected	feminine	#NULL!	#NULL!	#NULL!	#NULL!	#NULL!	Pema Tsom	H542425197104050060	4	48	Tibetan	17784566890	No. 116, Village 3, Zharen Town, Amdo County, Tibet	Tibet Autonomous Region	Naqu region	Anduo County	Altitude 5000 and above	Zharen Town	2					No	No	No	No		No	#NULL!	30	3	#NULL!	other contraceptive methods			skin buried	7	4	17	#NULL!	No
HPV non-16,18		#NULL!	hpv infection, mild inflammation	HPV infection	LSIL	5	Three subtypes of infection	HPV39, HPV59, HPV68	39	52	68	#NULL!	#NULL!	Pema Tsom	H542425196902100021	4	50	Tibetan	18708072008	No. 109, Village 5, Cuoma Township, Amdo County, Tibet	Tibet Autonomous Region	Naqu region	Anduo County	Altitude 5000 and above	Tsoma Township	4					No	No	No	No		Yes	47		#NULL!	#NULL!	Not contraceptive				2	2	19	#NULL!	No
HPV16,18	CIN1 grade, chronic cervicitis, hpv infection	Chronic cervicitis or no obvious lesions	hpv infection, mild inflammation	HPV infection	LSIL	5	single subtype infection	HPV16	16	#NULL!	#NULL!	#NULL!	#NULL!	White Magari	H542425198206210023	3	37	Tibetan	17311159993	No. 34, Zaren Town, Amdo County, Tibet	Tibet Autonomous Region	Naqu region	Anduo County	Altitude 5000 and above	Zharen Town	8	No abnormalities				Yes		No	No		No	#NULL!	30-90	3	#NULL!	other contraceptive methods			skin buried	3	3	20	#NULL!	No
feminine		#NULL!		#NULL!	#NULL!	#NULL!	uninfected	feminine	#NULL!	#NULL!	#NULL!	#NULL!	#NULL!	White Maggie	H542425197006230025	4	49	Tibetan	18889066201	No. 12, Village 1, Sewu Township, Amdo County, Tibet	Tibet Autonomous Region	Naqu region	Anduo County	Altitude 5000 and above	Sewu Township	1 village					No	No	No	No		No	#NULL!	30-90	3	#NULL!	Not contraceptive				5	5	35	#NULL!	No
feminine		#NULL!		#NULL!	#NULL!	#NULL!	uninfected	feminine	#NULL!	#NULL!	#NULL!	#NULL!	#NULL!	White Maggie	H542425196908170047	4	50	Tibetan	13628987997	Village 9, Zharen Town	Tibet Autonomous Region	Naqu region	Anduo County	Altitude 5000 and above	Zharen Town	9		Rural household			Yes	No	No	No		No	#NULL!	30-150	3	#NULL!	Not contraceptive				6	6	19	#NULL!	No
feminine		#NULL!		#NULL!	#NULL!	#NULL!	uninfected	feminine	#NULL!	#NULL!	#NULL!	#NULL!	#NULL!	Baima Lacuo	H542425198107070029	3	38	Tibetan	13638963225	No. 62, Village 6, Zharen Town, Amdo County, Tibet	Tibet Autonomous Region	Naqu region	Anduo County	Altitude 5000 and above	Zharen Town	6					No	No	No	No		No	#NULL!	30	3	#NULL!	Not contraceptive				3	3	25	#NULL!	No
feminine		#NULL!		#NULL!	#NULL!	#NULL!	uninfected	feminine	#NULL!	#NULL!	#NULL!	#NULL!	#NULL!	White Malaji	H542425197004060018	4	49	Tibetan	18189960821	No. 11, Village 3, Bangai Township, Amdo County, Tibet	Tibet Autonomous Region	Naqu region	Anduo County	Altitude 5000 and above	Help Aixiang	3 villages					No	No	No	No		No	#NULL!	30	3	#NULL!	IUD		5		7	3	21	#NULL!	No
feminine		#NULL!		#NULL!	#NULL!	#NULL!	uninfected	feminine	#NULL!	#NULL!	#NULL!	#NULL!	#NULL!	white malam	H542425197508260021	4	43	Tibetan	17889161761	No. 8, Village 2, Zharen Town, Amdo County, Tibet	Tibet Autonomous Region	Naqu region	Anduo County	Altitude 5000 and above	Zharen Town	2 villages					No	No	No	Yes	itching, odor	No	#NULL!	30	3	#NULL!	other contraceptive methods			skin buried	2	2	25	#NULL!	No
feminine		#NULL!		#NULL!	#NULL!	#NULL!	uninfected	feminine	#NULL!	#NULL!	#NULL!	#NULL!	#NULL!	white malam	H542425198504070065	3	34	Tibetan	18989966183	No. 135, Village 12, Zharen Town, Amdo County, Tibet	Tibet Autonomous Region	Naqu region	Anduo County	Altitude 5000 and above	Zharen Town	12 Village					No	No	No	No		No	#NULL!	40	4	#NULL!	other contraceptive methods			skin buried	3	3	23	#NULL!	No
feminine		#NULL!		#NULL!	#NULL!	#NULL!	uninfected	feminine	#NULL!	#NULL!	#NULL!	#NULL!	#NULL!	white malam	H542425198109210048	3	37	Tibetan	18708060311	No. 86, Village 4, Cuoma Township, Amdo County, Tibet	Tibet Autonomous Region	Naqu region	Anduo County	Altitude 5000 and above	Tsoma Township	6					No	No	No	No		No	#NULL!	30~60	3	#NULL!	other contraceptive methods			skin buried	5	5	25	#NULL!	No
feminine		#NULL!		#NULL!	#NULL!	#NULL!	uninfected	feminine	#NULL!	#NULL!	#NULL!	#NULL!	#NULL!	White Malazzo	H542425198204080325	3	37	Tibetan	18008969492	No. 35, Village 7, Yanshiping Town, Amdo County, Tibet	Tibet Autonomous Region	Naqu region	Anduo County	Altitude 5000 and above	Yanshiping Town	4					No	Yes	No	Yes	yellow odor itching	No	#NULL!	30~90	3	#NULL!	Not contraceptive				1	1	25	#NULL!	No
HPV16,18	chronic mucositis	Chronic cervicitis or no obvious lesions	hpv infection, mild inflammation	HPV infection	LSIL	5	Dual subtype infection	HPV16, HPV45	16	45	#NULL!	#NULL!	#NULL!	Baima Chouji	H542425198104010020	3	38	Tibetan	18389060625	10 Villages of Zharen Town	Tibet Autonomous Region	Naqu region	Anduo County	Altitude 5000 and above	Zharen Town	3	No abnormalities				No		No	No		Yes	37		#NULL!	#NULL!	other contraceptive methods			skin buried	6	4	27	#NULL!	No
feminine		#NULL!		#NULL!	#NULL!	#NULL!	uninfected	feminine	#NULL!	#NULL!	#NULL!	#NULL!	#NULL!	Baima Qiuzhen	H542425197103010024	4	48	Tibetan	18143263485	Village 5, Zharen Town, Anduo County	Tibet Autonomous Region	Naqu region	Anduo County	Altitude 5000 and above	Zharen Town	5					Yes	No	No	No		No	#NULL!	15-30	#NULL!	#NULL!	other contraceptive methods			skin buried	5	3	22	#NULL!	No
feminine		#NULL!		#NULL!	#NULL!	#NULL!	uninfected	feminine	#NULL!	#NULL!	#NULL!	#NULL!	#NULL!	Baima Quzhu	H542425196006030029	5	59	Tibetan	17308969604	No. 2, Village 4, Sewu Township, Amdo County, Tibet	Tibet Autonomous Region	Naqu region	Anduo County	Altitude 5000 and above	Sewu Township	4 villages					Yes	No	No	No		Yes	57		#NULL!	#NULL!	Not contraceptive				5	5	20	#NULL!	No
feminine		#NULL!		#NULL!	#NULL!	#NULL!	uninfected	feminine	#NULL!	#NULL!	#NULL!	#NULL!	#NULL!	Pema Wangm	H542425197101300028	4	48	Tibetan	18189962783	No. 12, Village 4, Maqu Township, Amdo County, Tibet	Tibet Autonomous Region	Naqu region	Anduo County	Altitude 5000 and above	Maqu Township	3					No	No	No	No		Yes	#NULL!		#NULL!	#NULL!	other contraceptive methods			ligation	6	3	25	#NULL!	No
HPV non-16,18		#NULL!	hpv infection, moderate inflammation	HPV infection	LSIL	5	single subtype infection	HPV31	31	#NULL!	#NULL!	#NULL!	#NULL!	Pema Wangm	H542425198506250027	3	34	Tibetan	17740766331	Village 1, Zharen Town, Amdo County, Tibet	Tibet Autonomous Region	Naqu region	Anduo County	Altitude 5000 and above	Zharen Town	1					Yes	No	No	No		No	#NULL!	30	3	#NULL!	other contraceptive methods			skin buried	3	3	22	#NULL!	No
feminine		#NULL!		#NULL!	#NULL!	#NULL!	uninfected	feminine	#NULL!	#NULL!	#NULL!	#NULL!	#NULL!	Baima Yangcuo	H542425196404140020	5	55	Tibetan	18143272289	No. 20, Village 5, Doma Township, Amdo County, Tibet	Tibet Autonomous Region	Naqu region	Anduo County	Altitude 5000 and above	Doma Township	5					Yes	No	No	No		Yes	51		#NULL!	#NULL!	Not contraceptive				7	6	22	#NULL!	No
HPV non-16,18		#NULL!	hpv infection	HPV infection	LSIL	5	single subtype infection	HPV31	31	#NULL!	#NULL!	#NULL!	#NULL!	Baima Droga	H54242519840809004X	3	35	Tibetan	17789962366	No. 9, Village 3, Pana Town, Amdo County, Tibet	Tibet Autonomous Region	Naqu region	Anduo County	Altitude 5000 and above	Phana Town	3 villages					Yes	No	No	No		No	#NULL!	25	3	#NULL!	other contraceptive methods			ligation	2	2	22	#NULL!	No
feminine		#NULL!		#NULL!	#NULL!	#NULL!	uninfected	feminine	#NULL!	#NULL!	#NULL!	#NULL!	#NULL!	Baima Droga	H542425198010060027	3	38	Tibetan	15208073159	No. 38, Village 12, Zharen Town, Amdo County, Tibet	Tibet Autonomous Region	Naqu region	Anduo County	Altitude 5000 and above	Zharen Town	4					No	No	No	No		No	#NULL!	30	3	#NULL!	other contraceptive methods			ligation surgery	3	2	26	#NULL!	No
feminine		#NULL!		#NULL!	#NULL!	#NULL!	uninfected	feminine	#NULL!	#NULL!	#NULL!	#NULL!	#NULL!	Baima Droga	H54242519770403008X	4	42	Tibetan	13618961020	Amdo County, Tibet	Tibet Autonomous Region	Naqu region	Anduo County	Altitude 5000 and above	Tsoma Township	5		Rural household			Yes	No	No	No		No	#NULL!	30	3	#NULL!	other contraceptive methods			skin buried	8	5	23	#NULL!	No
feminine		#NULL!		#NULL!	#NULL!	#NULL!	uninfected	feminine	#NULL!	#NULL!	#NULL!	#NULL!	#NULL!	Baima Droga	H542425197909240064	3	39	Tibetan�	18143267447	Village 6, Qiangma Town, Amdo County, Tibet	Tibet Autonomous Region	Naqu region	Anduo County	Altitude 5000 and above	Qiangma Town	6		Rural household			No	No	No	No		No	#NULL!	30	#NULL!	#NULL!	Not contraceptive				4	2	18	#NULL!	No
feminine		#NULL!		#NULL!	#NULL!	#NULL!	uninfected	feminine	#NULL!	#NULL!	#NULL!	#NULL!	#NULL!	Baima Dolma	H542425196006060041	5	59	Tibetan	17711960529	No. 99, Village 6, Zharen Town, Amdo County, Tibet	Tibet Autonomous Region	Naqu region	Anduo County	Altitude 5000 and above	Zharen Town	6					No	No	No	No		Yes	45		#NULL!	#NULL!	Not contraceptive				1	0	22	#NULL!	No
feminine		#NULL!		#NULL!	#NULL!	#NULL!	uninfected	feminine	#NULL!	#NULL!	#NULL!	#NULL!	#NULL!	Baima Dolma	H542425198204030045	3	37	Tibetan	18143281223	6 Village of Yanshiping, Amdo County, Tibet	Tibet Autonomous Region	Naqu region	Anduo County	Altitude 5000 and above	Yanshiping Town	6		Rural household			No	No	No	No		No	#NULL!	30	3	#NULL!	Not contraceptive				3	1	20	#NULL!	No
feminine		#NULL!		#NULL!	#NULL!	#NULL!	uninfected	feminine	#NULL!	#NULL!	#NULL!	#NULL!	#NULL!	Baima Dolma	H542425197105020023	4	48	Tibetan	17789971769	No. 56, Village 2, Zharen Town, Amdo County, Tibet	Tibet Autonomous Region	Naqu region	Anduo County	Altitude 5000 and above	Zharen Town	1 village					No	No	No	No		No	#NULL!	25	4	#NULL!	Not contraceptive				4	4	21	#NULL!	No
HPV non-16,18		#NULL!		#NULL!	#NULL!	#NULL!	single subtype infection	HPV39	39	#NULL!	#NULL!	#NULL!	#NULL!	Baim	H54242419680502002X	5	51	Tibetan	18389066230	3 Villages, Tandui Township, Amdo County, Tibet	Tibet Autonomous Region	Naqu region	Anduo County	Altitude 5000 and above	Tandui Township	3					No	No	No	Yes	Odor, yellowing, itching	Yes	48		#NULL!	#NULL!	other contraceptive methods			ligation	7	3	19	#NULL!	No
feminine		#NULL!		#NULL!	#NULL!	#NULL!	uninfected	feminine	#NULL!	#NULL!	#NULL!	#NULL!	#NULL!	Baim	H542425196302270027	5	56	Tibetan	17308962409	No. 86, Village 6, Zharen Town, Amdo County, Tibet	Tibet Autonomous Region	Naqu region	Anduo County	Altitude 5000 and above	Zharen Town	6					Yes	No	No	No		Yes	50		#NULL!	#NULL!	Not contraceptive				6	6	20	#NULL!	No
HPV16,18	LSIL, hpv infection	LISL	hpv infection, moderate inflammation	HPV infection	LSIL	5	single subtype infection	HPV18	18	#NULL!	#NULL!	#NULL!	#NULL!	Baim	H542425196703200029	5	52	Tibetan	18208061512	1 Village, Qiangma Town, Amdo County, Tibet	Tibet Autonomous Region	Naqu region	Anduo County	Altitude 5000 and above	Qiangma Town	1 village	No abnormalities	Rural household			No		No	No		Yes	52		#NULL!	#NULL!	Not contraceptive				6	6	19	#NULL!	No
HPV non-16,18		#NULL!	hpv infection, mild inflammation	HPV infection	LSIL	5	single subtype infection	HPV58	58	#NULL!	#NULL!	#NULL!	#NULL!	Bainan Tsom	H542425196710110022	5	51	Tibetan	17711964466	Village 6, Zharen Town, Amdo County, Tibet	Tibet Autonomous Region	Naqu region	Anduo County	Altitude 5000 and above	Zharen Town	6		Rural household			No	No	No	No		No	#NULL!	30-180	3	#NULL!	Not contraceptive				9	7	19	#NULL!	No
feminine		#NULL!		#NULL!	#NULL!	#NULL!	uninfected	feminine	#NULL!	#NULL!	#NULL!	#NULL!	#NULL!	Bai Qiong	H542425197002150028	4	49	Tibetan	15608963863	No. 202, Village 4, Pana Town, Amdo County, Tibet	Tibet Autonomous Region	Naqu region	Anduo County	Altitude 5000 and above	Phana Town	4 villages					No	No	No	No		Yes	47		#NULL!	#NULL!	Not contraceptive				0	0	0	#NULL!	No
feminine		#NULL!		#NULL!	#NULL!	#NULL!	uninfected	feminine	#NULL!	#NULL!	#NULL!	#NULL!	#NULL!	Baiqiu	H542425195805070022	6	61	Tibetan	18908969815	No. 51, Village 3, Bangai Township, Amdo County, Tibet	Tibet Autonomous Region	Naqu region	Anduo County	Altitude 5000 and above	Help Aixiang	3 villages					No	No	No	No		Yes	50		#NULL!	#NULL!	Not contraceptive				4	3	23	#NULL!	No
feminine		#NULL!		#NULL!	#NULL!	#NULL!	uninfected	feminine	#NULL!	#NULL!	#NULL!	#NULL!	#NULL!	white song	H542425198304010025	3	36	Tibetan	18708067937	Village 4, Cuoma Township, Amdo County, Tibet	Tibet Autonomous Region	Naqu region	Anduo County	Altitude 5000 and above	Tsoma Township	4		Rural household			No	No	No	No		No	#NULL!	40	3	#NULL!	other contraceptive methods			skin buried	5	2	25	#NULL!	No
feminine		#NULL!		#NULL!	#NULL!	#NULL!	uninfected	feminine	#NULL!	#NULL!	#NULL!	#NULL!	#NULL!	Bai Xi	H542425197212050041	4	46	Tibetan	18989067095	No. 7, Village 4, Yanshiping Town, Amdo County, Tibet	Tibet Autonomous Region	Naqu region	Anduo County	Altitude 5000 and above	Yanshiping Town	4					Yes	No	No	Yes	odor yellow itching	No	#NULL!	28	5	#NULL!	Not contraceptive				4	4	25	#NULL!	No
feminine		#NULL!		#NULL!	#NULL!	#NULL!	uninfected	feminine	#NULL!	#NULL!	#NULL!	#NULL!	#NULL!	Baizhu	H542425197606190023	4	43	Tibetan	18989086766	Village 4, Zharen Town, Anduo County	Tibet Autonomous Region	Naqu region	Anduo County	Altitude 5000 and above	Zharen Town	4					No	No	No	No		Yes	41		#NULL!	#NULL!	Not contraceptive				6	5	18	#NULL!	No
HPV non-16,18		#NULL!	hpv infection, mild inflammation	HPV infection	LSIL	5	single subtype infection	HPV6	6	#NULL!	#NULL!	#NULL!	#NULL!	Bai Zhuo	H632801198211270525	3	36	Tibetan	18708069293	Qinghai Province	Tibet Autonomous Region	Naqu region	Anduo County	Altitude 5000 and above	Qiangma Town	Staff cadres					No	No	No	Yes		No	#NULL!	30	4	#NULL!	condom				1	1	27	#NULL!	No
feminine		#NULL!		#NULL!	#NULL!	#NULL!	uninfected	feminine	#NULL!	#NULL!	#NULL!	#NULL!	#NULL!	Bai Zhuo	H542425197709100040	4	41	Tibetan	13518961590	No. 1 Attached No. 25, Qiangma Town, Amdo County, Tibet	Tibet Autonomous Region	Naqu region	Anduo County	Altitude 5000 and above	Qiangma Town	1					No	No	No	No		Yes	38		#NULL!	#NULL!	other contraceptive methods			ligation	1	1	21	#NULL!	No
feminine		#NULL!		#NULL!	#NULL!	#NULL!	uninfected	feminine	#NULL!	#NULL!	#NULL!	#NULL!	#NULL!	Bai Zhuo	H542425197805010045	4	41	Tibetan	18008964440	No. 32, Village 9, Yanshiping Town, Amdo County, Tibet	Tibet Autonomous Region	Naqu region	Anduo County	Altitude 5000 and above	Yanshiping Town	8					No	No	No	Yes	odor yellow itching	No	#NULL!	28	4	#NULL!	other contraceptive methods			skin buried	1	1	30	#NULL!	No
feminine		#NULL!		#NULL!	#NULL!	#NULL!	uninfected	feminine	#NULL!	#NULL!	#NULL!	#NULL!	#NULL!	Bai Zhuo	H542425197507050145	4	44	Tibetan	13989964975	3 Villages, Cuoma Township, Anduo County	Tibet Autonomous Region	Naqu region	Anduo County	Altitude 5000 and above	Tsoma Township	3					No	No	No	No		No	#NULL!	30	3	#NULL!	other contraceptive methods			skin buried	3	3	19	#NULL!	No
HPV non-16,18		#NULL!		#NULL!	#NULL!	#NULL!	single subtype infection	HPV31	31	#NULL!	#NULL!	#NULL!	#NULL!	Bai Zhuo	H542425196911300041	4	49	Tibetan	17789978470	No. 06 and No. 21, Village 3, Tandui Township, Amdo County, Tibet	Tibet Autonomous Region	Naqu region	Anduo County	Altitude 5000 and above	Tandui Township	3 villages					No	No	No	No		Yes	45		#NULL!	#NULL!	Not contraceptive				2	2	20	#NULL!	No
feminine		#NULL!		#NULL!	#NULL!	#NULL!	uninfected	feminine	#NULL!	#NULL!	#NULL!	#NULL!	#NULL!	Bai Zong	H542425197207080043	4	47	Tibetan	18289172453	No. 2011, Village 2, Cuoma Township, Amdo County, Tibet	Tibet Autonomous Region	Naqu region	Anduo County	Altitude 5000 and above	Tsoma Township	2					No	No	No	Yes		Yes	44		#NULL!	#NULL!	Not contraceptive				3	1	20	#NULL!	No
feminine		#NULL!		#NULL!	#NULL!	#NULL!	uninfected	feminine	#NULL!	#NULL!	#NULL!	#NULL!	#NULL!	There are hundreds	H542425196812190027	4	50	Tibetan�	14718962986	Village 7, Zharen Town, Amdo County, Tibet	Tibet Autonomous Region	Naqu region	Anduo County	Altitude 5000 and above	Zharen Town	7					No	No	No	No		Yes	52		#NULL!	#NULL!	Not contraceptive				2	2	29	#NULL!	No
feminine		#NULL!		#NULL!	#NULL!	#NULL!	uninfected	feminine	#NULL!	#NULL!	#NULL!	#NULL!	#NULL!	Bella	H542425198304260067	3	36	Tibetan	18689068834	No. 102, Village 6, Qiangma Town, Amdo County, Tibet	Tibet Autonomous Region	Naqu region	Anduo County	Altitude 5000 and above	Qiangma Town	6 villages					Yes	No	No	Yes		No	#NULL!	7months	2	#NULL!	other contraceptive methods			skin buried	4	3	21	#NULL!	No
feminine		#NULL!		#NULL!	#NULL!	#NULL!	uninfected	feminine	#NULL!	#NULL!	#NULL!	#NULL!	#NULL!	Bella	H542425198205070022	3	37	Tibetan	18089068399	No. 108, 4th Village, Qiangma Town, Anduo County, Xiang	Tibet Autonomous Region	Naqu region	Anduo County	Altitude 5000 and above	Qiangma Town	4 villages					No	No	No	Yes	odor itching	uncertain	#NULL!	35	46	#NULL!	Not contraceptive				6	5	22	#NULL!	No
feminine		#NULL!		#NULL!	#NULL!	#NULL!	uninfected	feminine	#NULL!	#NULL!	#NULL!	#NULL!	#NULL!	Wrapped	H542425196905040087	4	50	Tibetan	18089067830	No. 121, Village 4, Cuoma Township, Amdo County, Tibet	Tibet Autonomous Region	Naqu region	Anduo County	Altitude 5000 and above	Tsoma Township	6					No	No	No	No		No	#NULL!	30	2	#NULL!	Not contraceptive				3	3	25	#NULL!	No
feminine		#NULL!		#NULL!	#NULL!	#NULL!	uninfected	feminine	#NULL!	#NULL!	#NULL!	#NULL!	#NULL!	poor	H542425198105270027	3	38	Tibetan	15289164296	3 Villages, Tandui Township, Anduo County	Tibet Autonomous Region	Naqu region	Anduo County	Altitude 5000 and above	Tandui Township	3					No	No	No	No		No	#NULL!	30	3	#NULL!	other contraceptive methods			ligation	2	1	25	#NULL!	No
feminine		#NULL!		#NULL!	#NULL!	#NULL!	uninfected	feminine	#NULL!	#NULL!	#NULL!	#NULL!	#NULL!	poor	H542425196806040022	5	51	Tibetan	18208009222	No. 38, Village 1, Yanshiping Town, Amdo County, Tibet	Tibet Autonomous Region	Naqu region	Anduo County	Altitude 5000 and above	Yanshiping Town	1					No	No	No	No		Yes	47		#NULL!	#NULL!	Not contraceptive				4	3	30	#NULL!	No
feminine		#NULL!		#NULL!	#NULL!	#NULL!	uninfected	feminine	#NULL!	#NULL!	#NULL!	#NULL!	#NULL!	Baoqiong	H542425196508110029	5	54	Tibetan	13298968322	No. 42, Village 3, Bangai Township, Amdo County, Tibet	Tibet Autonomous Region	Naqu region	Anduo County	Altitude 5000 and above	Help Aixiang	3 villages					No	No	No	No		Yes	48		#NULL!	#NULL!	Not contraceptive				5	2	19	#NULL!	No
feminine		#NULL!		#NULL!	#NULL!	#NULL!	uninfected	feminine	#NULL!	#NULL!	#NULL!	#NULL!	#NULL!	nanny	H54242519680705002X	5	51	Tibetan	15289069226	No. 32, No. 1, Middle School Road, Pana Town, Anduo County, Tibet	Tibet Autonomous Region	Naqu region	Anduo County	Altitude 5000 and above	Phana Town	4					No	No	No	No		Yes	50		#NULL!	#NULL!	other contraceptive methods			ligation	1	1	27	#NULL!	No
HPV non-16,18		#NULL!	ASC_H, hpv infection, biopsy recommended	ACS-H	ACS-H	4	Dual subtype infection	HPV52, HPV58	52	58	#NULL!	#NULL!	#NULL!	books	H542425195908030023	5	60	Tibetan	18989967679	3 Villages, Maqu Township, Amdo County, Tibet	Tibet Autonomous Region	Naqu region	Anduo County	Altitude 5000 and above	Maqu Township	3		Rural household			Yes	No	No	No		No	#NULL!	30	3	#NULL!	Not contraceptive				4	4	28	#NULL!	No
feminine		#NULL!		#NULL!	#NULL!	#NULL!	uninfected	feminine	#NULL!	#NULL!	#NULL!	#NULL!	#NULL!	this time	H542425197407040089	4	45	Tibetan	17758469084	Village 4, Sewu Township, Amdo County, Tibet	Tibet Autonomous Region	Naqu region	Anduo County	Altitude 5000 and above	Sewu Township	4					Yes	No	No	No		Yes	#NULL!		#NULL!	#NULL!	Not contraceptive				4	2	20	#NULL!	No
feminine		#NULL!		#NULL!	#NULL!	#NULL!	uninfected	feminine	#NULL!	#NULL!	#NULL!	#NULL!	#NULL!	Ben brother	H542425196804100060	5	51	Tibetan	13322581437	No. 105, Village 3, Cuoma Township, Amdo County, Tibet	Tibet Autonomous Region	Naqu region	Anduo County	Altitude 5000 and above	Tsoma Township	3					No	No	No	No		Yes	43		#NULL!	#NULL!	other contraceptive methods			ligation	4	2	20	#NULL!	No
feminine		#NULL!		#NULL!	#NULL!	#NULL!	uninfected	feminine	#NULL!	#NULL!	#NULL!	#NULL!	#NULL!	Benji	H542425198412110023	3	34	Tibetan	18189961045	Amdo County, Tibet	Tibet Autonomous Region	Naqu region	Anduo County	Altitude 5000 and above	Tsoma Township	5		Rural household			Yes	Yes	No	No		No	#NULL!	60~90	10	#NULL!	other contraceptive methods			skin buried	3	2	20	#NULL!	No
HPV non-16,18		#NULL!	hpv infection	HPV infection	LSIL	5	single subtype infection	HPV31	31	#NULL!	#NULL!	#NULL!	#NULL!	Bibi	H54242519710505002x	4	48	Tibetan	19908962246	6 Villages, Cuoma Township, Amdo County, Tibet	Tibet Autonomous Region	Naqu region	Anduo County	Altitude 5000 and above	Tsoma Township	6 villages					Yes	No	No	No		No	#NULL!	60	3	#NULL!	other contraceptive methods			skin buried	5	5	22	#NULL!	No
feminine		#NULL!		#NULL!	#NULL!	#NULL!	uninfected	feminine	#NULL!	#NULL!	#NULL!	#NULL!	#NULL!	Bian Ah	H542425197405050064	4	45	Tibetan	17889162792	No. 74, Village 2, Qiangma Town, Amdo County, Tibet	Tibet Autonomous Region	Naqu region	Anduo County	Altitude 5000 and above	Qiangma Town	2					No	No	No	No		No	#NULL!	28	4	#NULL!	other contraceptive methods			ligation	2	2	22	#NULL!	No
feminine		#NULL!		#NULL!	#NULL!	#NULL!	uninfected	feminine	#NULL!	#NULL!	#NULL!	#NULL!	#NULL!	Bimba	H542425197707010025	4	42	Tibetan	17784566597	Village 3, Zharen Town, Anduo County	Tibet Autonomous Region	Naqu region	Anduo County	Altitude 5000 and above	Zharen Town	3					Yes	No	No	Yes		Yes	41		#NULL!	#NULL!	Not contraceptive				4	4	20	#NULL!	No
feminine		#NULL!		#NULL!	#NULL!	#NULL!	uninfected	feminine	#NULL!	#NULL!	#NULL!	#NULL!	#NULL!	Biancuo	H542425196705090020	5	52	Tibetan	17740769755	No. 54, Village 4, Zharen Town, Amdo County, Tibet	Tibet Autonomous Region	Naqu region	Anduo County	Altitude 5000 and above	Zharen Town	4					No	No	No	No		Yes	50		#NULL!	#NULL!	other contraceptive methods			skin buried	2	2	27	#NULL!	No
feminine		#NULL!		#NULL!	#NULL!	#NULL!	uninfected	feminine	#NULL!	#NULL!	#NULL!	#NULL!	#NULL!	Biancuo	H542425197304050129	4	46	Tibetan	18089966069	1 Village, Zhaqu Township, Amdo County, Tibet	Tibet Autonomous Region	Naqu region	Anduo County	Altitude 5000 and above	Zhaqu Township	1					No	No	No	No		No	#NULL!	30	7	#NULL!	Not contraceptive				6	6	21	#NULL!	No
feminine		#NULL!		#NULL!	#NULL!	#NULL!	uninfected	feminine	#NULL!	#NULL!	#NULL!	#NULL!	#NULL!	Bilba	H542425197407010066	4	45	Tibetan	13989960818	No. 79, Village 1, Pana Town, Amdo County, Tibet	Tibet Autonomous Region	Naqu region	Anduo County	Altitude 5000 and above	Phana Town	1					No	No	No	No		No	#NULL!	30	5	#NULL!	other contraceptive methods			ligation	3	3	21	#NULL!	No
feminine		#NULL!		#NULL!	#NULL!	#NULL!	uninfected	feminine	#NULL!	#NULL!	#NULL!	#NULL!	#NULL!	side pull	H542425196111130021	5	57	Tibetan	18389069012	No. 128, Village 4, Qiangma Town, Amdo County, Tibet	Tibet Autonomous Region	Naqu region	Anduo County	Altitude 5000 and above	Qiangma Town	4 villages					No	No	No	No		Yes	55		#NULL!	#NULL!	Not contraceptive				9	8	22	#NULL!	No
feminine		#NULL!		#NULL!	#NULL!	#NULL!	uninfected	feminine	#NULL!	#NULL!	#NULL!	#NULL!	#NULL!	Bianma	H542425198102030028	3	38	Tibetan	13989065100	No. 37, Village 3, Bangai Township, Amdo County, Tibet	Tibet Autonomous Region	Naqu region	Anduo County	Altitude 5000 and above	Help Aixiang	3					No	No	Yes	No		No	#NULL!	20	3	#NULL!	Not contraceptive				5	3	21	#NULL!	No
feminine		#NULL!		#NULL!	#NULL!	#NULL!	uninfected	feminine	#NULL!	#NULL!	#NULL!	#NULL!	#NULL!	Bian Ma Gong Sang	H54242519850428002X	3	34	Tibetan	17308692555	No. 29, Village 1, Gangni Township, Amdo County, Tibet	Tibet Autonomous Region	Naqu region	Anduo County	Altitude 5000 and above	Gangney Township	1 village					No	No	No	Yes	Odor, yellowing, itching	No	#NULL!	30	6	#NULL!	Not contraceptive				0	0	#NULL!	#NULL!	No
feminine		#NULL!		#NULL!	#NULL!	#NULL!	uninfected	feminine	#NULL!	#NULL!	#NULL!	#NULL!	#NULL!	Maraji	H542425197403150061	4	45	Tibetan	13889063167	No. 27, Village 7, Gangni Township, Amdo County, Tibet	Tibet Autonomous Region	Naqu region	Anduo County	Altitude 5000 and above	Gangney Township	7 villages					No	No	No	Yes	Odor, yellowing, itching	uncertain	#NULL!	40	3	#NULL!	Not contraceptive				0	0	#NULL!	#NULL!	No
feminine		#NULL!		#NULL!	#NULL!	#NULL!	uninfected	feminine	#NULL!	#NULL!	#NULL!	#NULL!	#NULL!	Marquinone	H542425198305140024	3	36	Tibetan	17789978143	No. 66, Village 6, Qiangma Town, Amdo County, Tibet	Tibet Autonomous Region	Naqu region	Anduo County	Altitude 5000 and above	Qiangma Town	6 villages					Yes	No	No	No		No	#NULL!	45	#NULL!	#NULL!	Not contraceptive				2	2	23	#NULL!	No
HPV non-16,18		#NULL!		#NULL!	#NULL!	#NULL!	single subtype infection	HPV51	51	#NULL!	#NULL!	#NULL!	#NULL!	Bianmayangji	H542425197906010028	3	40	Tibetan	18989960510	No. 37, Village 7, Gangni Township, Amdo County, Tibet	Tibet Autonomous Region	Naqu region	Anduo County	Altitude 5000 and above	Gangney Township	6					Yes	No	No	No		No	#NULL!	30	3	#NULL!	Not contraceptive				5	5	23	#NULL!	No
feminine		#NULL!		#NULL!	#NULL!	#NULL!	uninfected	feminine	#NULL!	#NULL!	#NULL!	#NULL!	#NULL!	Bian Mayutso	H542425197501290025	4	44	Tibetan	13618962380	Amdo County, Tibet	Tibet Autonomous Region	Naqu region	Anduo County	Altitude 5000 and above	Gangney Township	1		Rural household			No	No	No	No		No	#NULL!	30~120	4	#NULL!	other contraceptive methods			ligation	4	4	20	#NULL!	No
feminine		#NULL!		#NULL!	#NULL!	#NULL!	uninfected	feminine	#NULL!	#NULL!	#NULL!	#NULL!	#NULL!	Bianma Yuncuo	H542425198008240029	3	39	Tibetan	17888064131	6 Villages of Qiangma Town	Tibet Autonomous Region	Naqu region	Anduo County	Altitude 5000 and above	Qiangma Town	6		Rural household			No	No	No	No		No	#NULL!	30-45	2	#NULL!	other contraceptive methods			skin buried	5	5	25	#NULL!	No
feminine		#NULL!		#NULL!	#NULL!	#NULL!	uninfected	feminine	#NULL!	#NULL!	#NULL!	#NULL!	#NULL!	Bianma Droga	H542425196304150029	5	56	Tibetan	18389064578	No. 1, No. 6, Middle School Road, Pana Town, Anduo County, Tibet	Tibet Autonomous Region	Naqu region	Anduo County	Altitude 5000 and above	Phana Town	middle school road					No	No	No	No		Yes	47		#NULL!	#NULL!	Not contraceptive				5	3	25	#NULL!	No
feminine		#NULL!		#NULL!	#NULL!	#NULL!	uninfected	feminine	#NULL!	#NULL!	#NULL!	#NULL!	#NULL!	borderline poor	H542425198107090046	3	38	Tibetan	13889069949	No. 105, Village 10, Zharen Town, Amdo County, Tibet	Tibet Autonomous Region	Naqu region	Anduo County	Altitude 5000 and above	Zharen Town	10					No	No	No	No		No	#NULL!	15-30	3	#NULL!	other contraceptive methods			skin buried	3	3	20	#NULL!	No
HPV non-16,18		#NULL!	ASC_US, hpv infection, mild inflammation	ASC-US	ASC-US	3	single subtype infection	HPV31	31	#NULL!	#NULL!	#NULL!	#NULL!	Bian Qiong	H542425195607270023	6	63	Tibetan	18076964880	Amdo County, Tibet	Tibet Autonomous Region	Naqu region	Anduo County	Altitude 5000 and above	Help Aixiang	2		Rural household			No	No	No	No		Yes	50		#NULL!	#NULL!	Not contraceptive				5	3	19	#NULL!	No
feminine		#NULL!		#NULL!	#NULL!	#NULL!	uninfected	feminine	#NULL!	#NULL!	#NULL!	#NULL!	#NULL!	Bian Zhen	H542425198408020041	3	35	Tibetan	18289066171	1 Village, Qiangma Town, Amdo County, Tibet	Tibet Autonomous Region	Naqu region	Anduo County	Altitude 5000 and above	Qiangma Town	1					No	No	No	No	itching	No	#NULL!	30	#NULL!	#NULL!	contraceptive pill	15 days			4	3	19	#NULL!	No
feminine		#NULL!		#NULL!	#NULL!	#NULL!	uninfected	feminine	#NULL!	#NULL!	#NULL!	#NULL!	#NULL!	Bian Zhen	H542425196206100028	5	57	Tibetan	13908969030	1 Village, Qiangma Town	Tibet Autonomous Region	Naqu region	Anduo County	Altitude 5000 and above	Qiangma Town	1		Rural household			No	No	No	No		Yes	52		#NULL!	#NULL!	other contraceptive methods			sterilization	6	5	19	#NULL!	No
feminine		#NULL!		#NULL!	#NULL!	#NULL!	uninfected	feminine	#NULL!	#NULL!	#NULL!	#NULL!	#NULL!	Bian Zhen	H542425198305050088	3	36	Tibetan	18289062868	No. 164, Village 2, Cuoma Township, Amdo County, Tibet	Tibet Autonomous Region	Naqu region	Anduo County	Altitude 5000 and above	Tsoma Township	2 villages					Yes	No	No	Yes		No	#NULL!	28	3	#NULL!	other contraceptive methods			skin buried	2	2	22	#NULL!	No
feminine		#NULL!		#NULL!	#NULL!	#NULL!	uninfected	feminine	#NULL!	#NULL!	#NULL!	#NULL!	#NULL!	Bian Zhuo	H542425194602210027	6	73	Tibetan	18089063177	Village 9, Zharen Town, Amdo County, Tibet	Tibet Autonomous Region	Naqu region	Anduo County	Altitude 5000 and above	Zharen Town	9					No	No	No	Yes	odor, itching, yellowing	Yes	55		#NULL!	#NULL!	other contraceptive methods			ligation	8	6	25	#NULL!	No
feminine		#NULL!		#NULL!	#NULL!	#NULL!	uninfected	feminine	#NULL!	#NULL!	#NULL!	#NULL!	#NULL!	Bian Zong	H542425197811240023	3	40	Tibetan	18289176675	No. 20, Village 3, Zaren Town, Amdo County, Tibet	Tibet Autonomous Region	Naqu region	Anduo County	Altitude 5000 and above	Zharen Town	2					No	No	No	Yes	odor yellow itching	No	#NULL!	30	5	#NULL!	other contraceptive methods			skin buried	2	2	22	#NULL!	No
feminine		#NULL!		#NULL!	#NULL!	#NULL!	uninfected	feminine	#NULL!	#NULL!	#NULL!	#NULL!	#NULL!	Bian Zong	H542425198310070024	3	35	Tibetan	17789061832	No. 12, Village 1, Cuoma Township, Amdo County, Tibet	Tibet Autonomous Region	Naqu region	Anduo County	Altitude 5000 and above	Tsoma Township	1 village					No	No	No	No		No	#NULL!	90	5	#NULL!	other contraceptive methods			skin buried	3	3	23	#NULL!	No
feminine		#NULL!		#NULL!	#NULL!	#NULL!	uninfected	feminine	#NULL!	#NULL!	#NULL!	#NULL!	#NULL!	Bian Zong	H542425196801250020	5	51	Tibetan	18389069162	No. 25, Village 1, Zhaqu Township, Amdo County, Tibet	Tibet Autonomous Region	Naqu region	Anduo County	Altitude 5000 and above	Zhaqu Township	1 village					Yes	No	No	No		Yes	49		#NULL!	#NULL!	Not contraceptive				1	1	21	#NULL!	No
feminine		#NULL!		#NULL!	#NULL!	#NULL!	uninfected	feminine	#NULL!	#NULL!	#NULL!	#NULL!	#NULL!	Polo	H542425197502090025	4	44	Tibetan	13889061287	No. 100, Village 3, Pana Town, Amdo County, Tibet	Tibet Autonomous Region	Naqu region	Anduo County	Altitude 5000 and above	Phana Town	3 villages					No	No	No	Yes	Odor, yellowing, itching	No	#NULL!	45	3	#NULL!	other contraceptive methods			ligation	3	3	17	#NULL!	No
feminine		#NULL!		#NULL!	#NULL!	#NULL!	uninfected	feminine	#NULL!	#NULL!	#NULL!	#NULL!	#NULL!	Polow	H542425197206080041	4	47	Tibetan	13648963193	Village 2, Zharen Town, Amdo County, Tibet	Tibet Autonomous Region	Naqu region	Anduo County	Altitude 5000 and above	Zharen Town	2 villages		Rural household			Yes	No	No	Yes		Yes	47		#NULL!	#NULL!	other contraceptive methods			skin buried	2	2	23	#NULL!	No
feminine		#NULL!		#NULL!	#NULL!	#NULL!	uninfected	feminine	#NULL!	#NULL!	#NULL!	#NULL!	#NULL!	soon	H542425196205090040	5	57	Tibetan	15728910855	No. 86, Village 8, Zharen Town, Amdo County, Tibet	Tibet Autonomous Region	Naqu region	Anduo County	Altitude 5000 and above	Zharen Town	8					No	No	No	No		Yes	52		#NULL!	#NULL!	Not contraceptive				5	3	25	#NULL!	No
feminine		#NULL!		#NULL!	#NULL!	#NULL!	uninfected	feminine	#NULL!	#NULL!	#NULL!	#NULL!	#NULL!	Bubu	H54242519690401002x	4	50	Tibetan	14789066026	6 Villages, Cuoma Township, Amdo County, Tibet	Tibet Autonomous Region	Naqu region	Anduo County	Altitude 5000 and above	Tsoma Township	6					Yes	No	No	Yes		No	#NULL!	30	4	#NULL!	Not contraceptive				0	0	0	#NULL!	No
feminine		#NULL!		#NULL!	#NULL!	#NULL!	uninfected	feminine	#NULL!	#NULL!	#NULL!	#NULL!	#NULL!	Butso	H542425196903010060	4	50	Tibetan	13618962261	Zharen Town 4 Village	Tibet Autonomous Region	Naqu region	Anduo County	Altitude 5000 and above	Zharen Town	4		Rural household			No	No	No	No		No	#NULL!	30-120	3	#NULL!	IUD		15		9	3	19	#NULL!	No
feminine		#NULL!		#NULL!	#NULL!	#NULL!	uninfected	feminine	#NULL!	#NULL!	#NULL!	#NULL!	#NULL!	Butso	H54242519760924002X	4	42	Tibetan	13322531867	No. 92, Village 6, Qiangma Town, Amdo County, Tibet	Tibet Autonomous Region	Naqu region	Anduo County	Altitude 5000 and above	Qiangma Town	6					No	No	No	Yes	odor yellow itching	No	#NULL!	28	3	#NULL!	Not contraceptive				2	2	29	#NULL!	No
feminine		#NULL!		#NULL!	#NULL!	#NULL!	uninfected	feminine	#NULL!	#NULL!	#NULL!	#NULL!	#NULL!	cloth party	H54242519840609002X	3	35	Tibetan	15308969634	No. 80, Village 3, Zharen Town, Anduo County	Tibet Autonomous Region	Naqu region	Anduo County	Altitude 5000 and above	Zharen Town	3					Yes	Yes	No	No		No	#NULL!	30	4	#NULL!	Not contraceptive				3	3	14	#NULL!	No
feminine		#NULL!		#NULL!	#NULL!	#NULL!	uninfected	feminine	#NULL!	#NULL!	#NULL!	#NULL!	#NULL!	Bude	H542425196303030084	5	56	Tibetan	18141468142	1 Village, Qiangma Town, Amdo County, Tibet	Tibet Autonomous Region	Naqu region	Anduo County	Altitude 5000 and above	Qiangma Town	1					No	No	No	No		Yes	53		#NULL!	#NULL!	other contraceptive methods			ligation	7	3	20	#NULL!	No
feminine		#NULL!		#NULL!	#NULL!	#NULL!	uninfected	feminine	#NULL!	#NULL!	#NULL!	#NULL!	#NULL!	Budi	H542425197411050028	4	44	Tibetan	17708499909	No. 36, Village 2, Bangai Township, Amdo County, Tibet	Tibet Autonomous Region	Naqu region	Anduo County	Altitude 5000 and above	Help Aixiang	2					No	No	No	Yes	odor yellow itching	Yes	39		#NULL!	#NULL!	other contraceptive methods			ligation	3	2	19	#NULL!	No
feminine		#NULL!		#NULL!	#NULL!	#NULL!	uninfected	feminine	#NULL!	#NULL!	#NULL!	#NULL!	#NULL!	Budi	H542425197807080020	4	41	Tibetan	18898080313	No. 06, No. 21, No. 2 Village, Pana Town, Amdo County, Tibet	Tibet Autonomous Region	Naqu region	Anduo County	Altitude 5000 and above	Phana Town	2 villages					No	No	No	No		No	#NULL!	30	3	#NULL!	other contraceptive methods			ligation	5	3	19	#NULL!	No
feminine		#NULL!		#NULL!	#NULL!	#NULL!	uninfected	feminine	#NULL!	#NULL!	#NULL!	#NULL!	#NULL!	Budi	H542425198201110023	3	37	Tibetan	18089063360	Village of Yanshiping, Amdo County, Tibet	Tibet Autonomous Region	Naqu region	Anduo County	Altitude 5000 and above	Yanshiping Town	4		Rural household			No	No	No	No		No	#NULL!	30	3	#NULL!	Not contraceptive				2	1	20	#NULL!	No
HPV non-16,18		#NULL!		#NULL!	#NULL!	#NULL!	Dual subtype infection	HPV58, HPV68	58	68	#NULL!	#NULL!	#NULL!	Buga	H542425196805090028	5	51	Tibetan	17711965360	Amdo County, Tibet	Tibet Autonomous Region	Naqu region	Anduo County	Altitude 5000 and above	Help Aixiang	3		Rural household			Yes	No	No	No		Yes	50		#NULL!	#NULL!	IUD		twenty one		4	2	21	#NULL!	No
feminine		#NULL!		#NULL!	#NULL!	#NULL!	uninfected	feminine	#NULL!	#NULL!	#NULL!	#NULL!	#NULL!	Buga	H542425197901050020	3	40	Tibetan	18708075728	No. 15, Village 4, Zharen Town, Amdo County, Tibet	Tibet Autonomous Region	Naqu region	Anduo County	Altitude 5000 and above	Zharen Town	10					No	No	No	Yes	yellow odor itching	No	#NULL!	30	3	#NULL!	Not contraceptive				3	3	21	#NULL!	No
feminine		#NULL!		#NULL!	#NULL!	#NULL!	uninfected	feminine	#NULL!	#NULL!	#NULL!	#NULL!	#NULL!	Buga	H542425196907120048	4	50	Tibetan	15628506463	No. 2011, Village 2, Cuoma Township, Amdo County, Tibet	Tibet Autonomous Region	Naqu region	Anduo County	Altitude 5000 and above	Tsoma Township	2					Yes	No	No	Yes	odor yellow itching	Yes	45		#NULL!	#NULL!	Not contraceptive				4	2	34	#NULL!	No
feminine		#NULL!		#NULL!	#NULL!	#NULL!	uninfected	feminine	#NULL!	#NULL!	#NULL!	#NULL!	#NULL!	Buga	H542425196207030025	5	57	Tibetan	18908968469	No. 118, Village 3, Cuoma Township, Amdo County, Tibet	Tibet Autonomous Region	Naqu region	Anduo County	Altitude 5000 and above	Tsoma Township	3 villages					Yes	No	No	Yes		Yes	44		#NULL!	#NULL!	Not contraceptive				8	1	37	#NULL!	No
feminine		#NULL!		#NULL!	#NULL!	#NULL!	uninfected	feminine	#NULL!	#NULL!	#NULL!	#NULL!	#NULL!	Buga Tsom	H542425198101080023	3	38	Tibetan	18143869240	No. 72, Village 12, Zharen Town, Amdo County, Tibet	Tibet Autonomous Region	Naqu region	Anduo County	Altitude 5000 and above	Zharen Town	12 Village					Yes	No	No	No		No	#NULL!	30	4	#NULL!	contraceptive pill	4			5	4	19	#NULL!	No
feminine		#NULL!		#NULL!	#NULL!	#NULL!	uninfected	feminine	#NULL!	#NULL!	#NULL!	#NULL!	#NULL!	Bugag	H542425196506080022	5	54	Tibetan	18289668803	No. 39, Village 3, Tandui Township, Amdo County, Tibet	Tibet Autonomous Region	Naqu region	Anduo County	Altitude 5000 and above	Tandui Township	3 villages					No	No	No	No		Yes	51		#NULL!	#NULL!	Not contraceptive				7	4	20	#NULL!	No
feminine		#NULL!		#NULL!	#NULL!	#NULL!	uninfected	feminine	#NULL!	#NULL!	#NULL!	#NULL!	#NULL!	boogie	H542425196505120029	5	54	Tibetan	13628962695	No. 2, No. 64, Pana Town, Amdo County, Tibet	Tibet Autonomous Region	Naqu region	Anduo County	Altitude 5000 and above	Phana Town	1					No	No	No	No		Yes	51		#NULL!	#NULL!	other contraceptive methods			ligation	2	1	22	#NULL!	No
feminine		#NULL!		#NULL!	#NULL!	#NULL!	uninfected	feminine	#NULL!	#NULL!	#NULL!	#NULL!	#NULL!	boogie	H542425196708070025	5	52	Tibetan	18889068836	Zharen Town 2 Village	Tibet Autonomous Region	Naqu region	Anduo County	Altitude 5000 and above	Zharen Town	2					No	No	No	Yes		Yes	39		#NULL!	#NULL!	Not contraceptive				6	2	26	#NULL!	No
feminine		#NULL!		#NULL!	#NULL!	#NULL!	uninfected	feminine	#NULL!	#NULL!	#NULL!	#NULL!	#NULL!	boogie	H542425198010120026	3	38	Tibetan	17308968973	No. 35, Village 5, Bangai Township, Amdo County, Tibet	Tibet Autonomous Region	Naqu region	Anduo County	Altitude 5000 and above	Help Aixiang	5					Yes	No	No	No		No	#NULL!	30	3	#NULL!	Not contraceptive				9	5	20	#NULL!	No
feminine		#NULL!		#NULL!	#NULL!	#NULL!	uninfected	feminine	#NULL!	#NULL!	#NULL!	#NULL!	#NULL!	boogie dolma	H542425197902200086	3	40	Tibetan	18489261355	Amdo County, Tibet	Tibet Autonomous Region	Naqu region	Anduo County	Altitude 5000 and above	Gangney Township	5		Rural household			No	No	No	No		No	#NULL!	30~180	3	#NULL!	other contraceptive methods			skin buried	5	4	18	#NULL!	No
HPV16,18	hpv infection	HPV infection	hpv infection, severe inflammation	HPV infection	LSIL	5	Dual subtype infection	HPV18, HPV31	18	31	#NULL!	#NULL!	#NULL!	Bro	H542425196502220024	5	54	Tibetan	18143269697	No. 28, Village 1, Maqu Township, Amdo County, Tibet	Tibet Autonomous Region	Naqu region	Anduo County	Altitude 5000 and above	Maqu Township	2	No abnormalities				No		No	Yes	yellow odor itching	Yes	45		#NULL!	#NULL!	Not contraceptive				2	1	24	#NULL!	No
HPV non-16,18		#NULL!	hpv infection, moderate inflammation	HPV infection	LSIL	5	single subtype infection	HPV58	58	#NULL!	#NULL!	#NULL!	#NULL!	Bro	H542425197006150041	4	49	Tibetan	18708070557	No. 11, Village 8, Zharen Town, Amdo County, Tibet	Tibet Autonomous Region	Naqu region	Anduo County	Altitude 5000 and above	Zharen Town	8					No	No	No	Yes	odor yellow itching	Yes	47		#NULL!	#NULL!	Not contraceptive				2	2	22	#NULL!	No
HPV non-16,18		#NULL!		#NULL!	#NULL!	#NULL!	single subtype infection	HPV58	58	#NULL!	#NULL!	#NULL!	#NULL!	Bro	H542425196709010024	5	51	Tibetan	18089961591	No. 34, Village 6, Gangni Township, Amdo County, Tibet	Tibet Autonomous Region	Naqu region	Anduo County	Altitude 5000 and above	Gangney Township	6 villages					No	No	No	No		Yes	45		#NULL!	#NULL!	Not contraceptive				5	2	20	#NULL!	No
feminine		#NULL!		#NULL!	#NULL!	#NULL!	uninfected	feminine	#NULL!	#NULL!	#NULL!	#NULL!	#NULL!	Blow	H542425197304030048	4	46	Tibetan	17740760245	Village 2, Tandui Township, Amdo County, Tibet	Tibet Autonomous Region	Naqu region	Anduo County	Altitude 5000 and above	Tandui Township	2		Rural household			No	No	No	Yes		No	#NULL!	30	#NULL!	#NULL!	other contraceptive methods			Operation	3	0	17	#NULL!	No
feminine		#NULL!		#NULL!	#NULL!	#NULL!	uninfected	feminine	#NULL!	#NULL!	#NULL!	#NULL!	#NULL!	Blow	H542425197207260028	4	47	Tibetan	17889266833	No. 33, Village 6, Maqu Township, Amdo County, Tibet	Tibet Autonomous Region	Naqu region	Anduo County	Altitude 5000 and above	Maqu Township	6					No	No	No	No		No	#NULL!	30	3	#NULL!	Not contraceptive				6	6	21	#NULL!	No
feminine		#NULL!		#NULL!	#NULL!	#NULL!	uninfected	feminine	#NULL!	#NULL!	#NULL!	#NULL!	#NULL!	Boomer	H542425197503090043	4	44	Tibetan	18898061217	No. 116, Village 4, Cuoma Township, Amdo County, Tibet	Tibet Autonomous Region	Naqu region	Anduo County	Altitude 5000 and above	Tsoma Township	6					Yes	No	No	Yes	peculiar smell	No	#NULL!	30	4	#NULL!	Not contraceptive				4	4	25	#NULL!	No
feminine		#NULL!		#NULL!	#NULL!	#NULL!	uninfected	feminine	#NULL!	#NULL!	#NULL!	#NULL!	#NULL!	Boom	H542425197706060020	4	42	Tibetan	18184962953	No. 63, Village 6, Zharen Town, Amdo County, Tibet	Tibet Autonomous Region	Naqu region	Anduo County	Altitude 5000 and above	Zharen Town	6					No	No	No	No		No	#NULL!	15`30	4	#NULL!	IUD		5		3	2	20	#NULL!	No
feminine		#NULL!		#NULL!	#NULL!	#NULL!	uninfected	feminine	#NULL!	#NULL!	#NULL!	#NULL!	#NULL!	Boom	H542425196506250028	5	54	Tibetan	18389066799	No. 2, Pana Town, Amdo County, Tibet	Tibet Autonomous Region	Naqu region	Anduo County	Altitude 5000 and above	Phana Town	number 2		Urban Hukou			No	No	No	No		Yes	51		#NULL!	#NULL!	other contraceptive methods			ligation	2	1	29	#NULL!	No
feminine		#NULL!		#NULL!	#NULL!	#NULL!	uninfected	feminine	#NULL!	#NULL!	#NULL!	#NULL!	#NULL!	Boom	H542425196308290029	5	55	Tibetan	13398068341	2 Village, Maqu Township, Anduo County	Tibet Autonomous Region	Naqu region	Anduo County	Altitude 5000 and above	Maqu Township	2					No	No	No	No		Yes	53		#NULL!	#NULL!	other contraceptive methods			ligation	4	3	20	#NULL!	No
feminine		#NULL!		#NULL!	#NULL!	#NULL!	uninfected	feminine	#NULL!	#NULL!	#NULL!	#NULL!	#NULL!	Boom	H542425196212280029	5	56	Tibetan	15728968188	No. 60, Village 5, Yanshiping Town, Amdo County, Tibet	Tibet Autonomous Region	Naqu region	Anduo County	Altitude 5000 and above	Yanshiping Town	5					No	No	No	No		Yes	50		#NULL!	#NULL!	other contraceptive methods			ligation	7	6	20	#NULL!	No
feminine		#NULL!		#NULL!	#NULL!	#NULL!	uninfected	feminine	#NULL!	#NULL!	#NULL!	#NULL!	#NULL!	Boom	H542425196202030122	5	57	Tibetan	17808968058	Village 5, Cuoma Township, Amdo County, Tibet	Tibet Autonomous Region	Naqu region	Anduo County	Altitude 5000 and above	Tsoma Township	4		Rural household			No	No	No	No		Yes	47		#NULL!	#NULL!	Not contraceptive				1	1	41	#NULL!	No
feminine		#NULL!		#NULL!	#NULL!	#NULL!	uninfected	feminine	#NULL!	#NULL!	#NULL!	#NULL!	#NULL!	Boom	H542425198008100026	3	39	Tibetan	13989066672	No. 110, Village 4, Pana Town, Amdo County, Tibet	Tibet Autonomous Region	Naqu region	Anduo County	Altitude 5000 and above	Phana Town	4					Yes	No	No	No		No	#NULL!	30	3	#NULL!	Not contraceptive				2	2	25	#NULL!	No
feminine		#NULL!		#NULL!	#NULL!	#NULL!	uninfected	feminine	#NULL!	#NULL!	#NULL!	#NULL!	#NULL!	Boom	H542425195701020020	6	62	Tibetan	18889062060	4 Villages, Maqu Township, Amdo County, Tibet	Tibet Autonomous Region	Naqu region	Anduo County	Altitude 5000 and above	Maqu Township	4 villages		Rural household			No	No	No	No		Yes	53		#NULL!	#NULL!	Not contraceptive				4	3	26	#NULL!	No
HPV non-16,18		#NULL!		#NULL!	#NULL!	#NULL!	single subtype infection	HPV58	58	#NULL!	#NULL!	#NULL!	#NULL!	Boom	H542425196607050025	5	53	Tibetan	18708066793	No. 4, Village 4, Bangai Township, Amdo County, Tibet	Tibet Autonomous Region	Naqu region	Anduo County	Altitude 5000 and above	Help Aixiang	4					No	No	No	No		Yes	50		#NULL!	#NULL!	Not contraceptive				6	4	18	#NULL!	No
HPV non-16,18		#NULL!	hpv infection, mild inflammation	HPV infection	LSIL	5	single subtype infection	HPV58	58	#NULL!	#NULL!	#NULL!	#NULL!	Boom Day	H542425197608030047	4	43	Tibetan	18208063679	1 Village, Qiangma Town, Amdo County, Tibet	Tibet Autonomous Region	Naqu region	Anduo County	Altitude 5000 and above	Qiangma Town	1		Rural household			Yes	No	No	No		Yes	40		#NULL!	#NULL!	Not contraceptive				6	2	19	#NULL!	No
feminine		#NULL!		#NULL!	#NULL!	#NULL!	uninfected	feminine	#NULL!	#NULL!	#NULL!	#NULL!	#NULL!	Bum Solang	H542425197005100042	4	49	Tibetan	18289172183	Village 3, Zharen Town, Anduo County	Tibet Autonomous Region	Naqu region	Anduo County	Altitude 5000 and above	Zharen Town	3					Yes	No	No	No		No	#NULL!	30	#NULL!	#NULL!	Not contraceptive				10	6	21	#NULL!	No
feminine		#NULL!		#NULL!	#NULL!	#NULL!	uninfected	feminine	#NULL!	#NULL!	#NULL!	#NULL!	#NULL!	move	H542425197209280022	4	46	Tibetan	18898061416	Village 7, Zharen Town, Anduo County	Tibet Autonomous Region	Naqu region	Anduo County	Altitude 5000 and above	Zharen Town	7					No	No	No	No		No	#NULL!	90	2	#NULL!	Not contraceptive				4	1	26	#NULL!	No
feminine		#NULL!		#NULL!	#NULL!	#NULL!	uninfected	feminine	#NULL!	#NULL!	#NULL!	#NULL!	#NULL!	Buqing	H542425197005040027	4	49	Tibetan	13398062094	No. 17, 10 Village, Zharen Town, Amdo County, Tibet	Tibet Autonomous Region	Naqu region	Anduo County	Altitude 5000 and above	Zharen Town	10					No	No	No	No		No	#NULL!	28	3	#NULL!	other contraceptive methods			skin buried	3	3	22	#NULL!	No
feminine		#NULL!		#NULL!	#NULL!	#NULL!	uninfected	feminine	#NULL!	#NULL!	#NULL!	#NULL!	#NULL!	Bunch	H542425197007100046	4	49	Tibetan	18008963483	3 Villages, Cuoma Township, Amdo County, Tibet	Tibet Autonomous Region	Naqu region	Anduo County	Altitude 5000 and above	Tsoma Township	3					No	No	No	No		No	#NULL!	30	3	#NULL!	IUD		twenty two		3	0	21	#NULL!	No
feminine		#NULL!		#NULL!	#NULL!	#NULL!	uninfected	feminine	#NULL!	#NULL!	#NULL!	#NULL!	#NULL!	Bunch	H542425196805180023	5	51	Tibetan	17711965146	No. 22, Village 2, Tandui Township, Amdo County, Tibet	Tibet Autonomous Region	Naqu region	Anduo County	Altitude 5000 and above	Tandui Township	2					No	No	No	No		No	#NULL!	30	3	#NULL!	other contraceptive methods			ligation	6	4	21	#NULL!	No
feminine		#NULL!		#NULL!	#NULL!	#NULL!	uninfected	feminine	#NULL!	#NULL!	#NULL!	#NULL!	#NULL!	Bunch	H542425197312050022	4	45	Tibetan	17889269722	No. 33, Village 4, Zharen Town, Amdo County, Tibet	Tibet Autonomous Region	Naqu region	Anduo County	Altitude 5000 and above	Zharen Town	3					Yes	No	No	No		No	#NULL!	30	3	#NULL!	other contraceptive methods			skin buried	6	3	26	#NULL!	No
HPV non-16,18		#NULL!	No lesions and malignant cells	normal	normal	1	single subtype infection	HPV11	11	#NULL!	#NULL!	#NULL!	#NULL!	Bunch	H542425196508070020	5	54	Tibetan	18143267164	No. 06 and No. 21, No. 2 Village, Tandui Township, Amdo County, Tibet	Tibet Autonomous Region	Naqu region	Anduo County	Altitude 5000 and above	Tandui Township	2					No	No	No	No		Yes	53		#NULL!	#NULL!	other contraceptive methods			skin buried	9	8	19	#NULL!	No
feminine		#NULL!		#NULL!	#NULL!	#NULL!	uninfected	feminine	#NULL!	#NULL!	#NULL!	#NULL!	#NULL!	Bujon	H54242519740210002x	4	45	Tibetan	19908969368	Village 1, Cuoma Township, Amdo County, Tibet	Tibet Autonomous Region	Naqu region	Anduo County	Altitude 5000 and above	Tsoma Township	1		Rural household			No	No	No	No		Yes	2		#NULL!	#NULL!	IUD		28		1	0	19	#NULL!	No
feminine		#NULL!		#NULL!	#NULL!	#NULL!	uninfected	feminine	#NULL!	#NULL!	#NULL!	#NULL!	#NULL!	Bujon	H542425197811170264	3	40	Tibetan	18989966923	No. 1 and No. 32, Cuoma Township, Amdo County, Tibet	Tibet Autonomous Region	Naqu region	Anduo County	Altitude 5000 and above	Tsoma Township	2					No	No	No	No		No	#NULL!	30	3	#NULL!	IUD		4		2	2	25	#NULL!	No
feminine		#NULL!		#NULL!	#NULL!	#NULL!	uninfected	feminine	#NULL!	#NULL!	#NULL!	#NULL!	#NULL!	Bujon	H542425196802050047	5	51	Tibetan	18989969385	No. 18, Village 1, Pana Town, Amdo County, Tibet	Tibet Autonomous Region	Naqu region	Anduo County	Altitude 5000 and above	Phana Town	1 village					No	No	No	No		No	#NULL!	30	5	#NULL!	other contraceptive methods			ligation	2	2	21	#NULL!	No
HPV16,18		#NULL!		#NULL!	#NULL!	#NULL!	Dual subtype infection	HPV16, HPV18	16	18	#NULL!	#NULL!	#NULL!	Bujon	H542425197304010020	4	46	Tibetan	17789063985	No. 200624, Village 3, Maqu Township, Amdo County, Tibet	Tibet Autonomous Region	Naqu region	Anduo County	Altitude 5000 and above	Maqu Township	3					No		No	No		No	#NULL!	30	7	#NULL!	other contraceptive methods			ligation	4	4	20	#NULL!	No
feminine		#NULL!		#NULL!	#NULL!	#NULL!	uninfected	feminine	#NULL!	#NULL!	#NULL!	#NULL!	#NULL!	Bujon	H542425198203300023	3	37	Tibetan	18143262440	Village of Yanshiping, Amdo County, Tibet	Tibet Autonomous Region	Naqu region	Anduo County	Altitude 5000 and above	Yanshiping Town	4					No	No	Yes	No		No	#NULL!	30	8	#NULL!	other contraceptive methods			skin buried	3	3	25	#NULL!	No
feminine		#NULL!		#NULL!	#NULL!	#NULL!	uninfected	feminine	#NULL!	#NULL!	#NULL!	#NULL!	#NULL!	Bujon	H542425195808070028	6	61	Tibetan	18898060836	No. 46, Village 2, Zaren Town, Amdo County, Tibet	Tibet Autonomous Region	Naqu region	Anduo County	Altitude 5000 and above	Zharen Town	2					No	No	No	No		Yes	55		#NULL!	#NULL!	Not contraceptive				2	1	25	#NULL!	No
feminine		#NULL!		#NULL!	#NULL!	#NULL!	uninfected	feminine	#NULL!	#NULL!	#NULL!	#NULL!	#NULL!	Bujon	H542425197105110045	4	48	Tibetan	15089062627	No. 8, Village 3, Cuoma Township, Amdo County, Tibet	Tibet Autonomous Region	Naqu region	Anduo County	Altitude 5000 and above	Tsoma Township	3 villages					No	No	No	Yes	Odor, yellowing, itching	Yes	45		#NULL!	#NULL!	Not contraceptive				3	3	20	#NULL!	No
feminine		#NULL!		#NULL!	#NULL!	#NULL!	uninfected	feminine	#NULL!	#NULL!	#NULL!	#NULL!	#NULL!	Bujon	H542425195804030088	6	61	Tibetan	18208009222	Yanshiping 3 Village, Amdo County, Tibet	Tibet Autonomous Region	Naqu region	Anduo County	Altitude 5000 and above	Yanshiping Town	3		Rural household			No	No	No	No		Yes	51		#NULL!	#NULL!	Not contraceptive				4	4	22	#NULL!	No
feminine		#NULL!		#NULL!	#NULL!	#NULL!	uninfected	feminine	#NULL!	#NULL!	#NULL!	#NULL!	#NULL!	Bujon	H542425197212180022	4	46	Tibetan	17708978586	No. 16, Village 2, Sewu Township, Amdo County, Tibet	Tibet Autonomous Region	Naqu region	Anduo County	Altitude 5000 and above	Sewu Township	2					No	No	No	No		Yes	45		#NULL!	#NULL!	Not contraceptive				5	5	21	#NULL!	No
feminine		#NULL!		#NULL!	#NULL!	#NULL!	uninfected	feminine	#NULL!	#NULL!	#NULL!	#NULL!	#NULL!	Cloth	H54242519621203002X	5	56	Tibetan	15628506863	3 Villages, Bangai Township, Anduo County	Tibet Autonomous Region	Naqu region	Anduo County	Altitude 5000 and above	Help Aixiang	3					No	No	No	No		Yes	40		#NULL!	#NULL!	Not contraceptive				4	2	23	#NULL!	No
feminine		#NULL!		#NULL!	#NULL!	#NULL!	uninfected	feminine	#NULL!	#NULL!	#NULL!	#NULL!	#NULL!	bourges	H542425198510150029	3	33	Tibetan	18908965196	2 Village, Qiangma Town, Amdo County, Tibet	Tibet Autonomous Region	Naqu region	Anduo County	Altitude 5000 and above	Qiangma Town	2		Rural household			No	No	No	No		No	#NULL!	30	5	#NULL!	contraceptive pill	0.2			2	1	25	#NULL!	No
HPV non-16,18		#NULL!		#NULL!	#NULL!	#NULL!	single subtype infection	HPV58	58	#NULL!	#NULL!	#NULL!	#NULL!	bourges	H542425197802030024	4	41	Tibetan	17711969476	No. 74, Village 4, Bangai Township, Amdo County, Tibet	Tibet Autonomous Region	Naqu region	Anduo County	Altitude 5000 and above	Help Aixiang	4					No	No	No	No		No	#NULL!	30	7	#NULL!	IUD		4		2	2	22	#NULL!	No
feminine		#NULL!		#NULL!	#NULL!	#NULL!	uninfected	feminine	#NULL!	#NULL!	#NULL!	#NULL!	#NULL!	cloth color	H542425197606070029	4	43	Tibetan	17740769759	Amdo County, Tibet	Tibet Autonomous Region	Naqu region	Anduo County	Altitude 5000 and above	Tandui Township	2					No	No	No	No		No	#NULL!	30	4	#NULL!	other contraceptive methods			ligation surgery	6	3	14	#NULL!	No
feminine		#NULL!		#NULL!	#NULL!	#NULL!	uninfected	feminine	#NULL!	#NULL!	#NULL!	#NULL!	#NULL!	Buso	H542425197504030026	4	44	Tibetan	13322561325	Amdo County, Tibet	Tibet Autonomous Region	Naqu region	Anduo County	Altitude 5000 and above	Help Aixiang	5		Rural household			No	No	No	No		Yes	44		#NULL!	#NULL!	Not contraceptive				0	0	0	#NULL!	No
feminine		#NULL!		#NULL!	#NULL!	#NULL!	uninfected	feminine	#NULL!	#NULL!	#NULL!	#NULL!	#NULL!	cloth beads	H542425196704050027	5	52	Tibetan	13989060519	No. 39, Village 5, Bangai Township, Amdo County, Tibet	Tibet Autonomous Region	Naqu region	Anduo County	Altitude 5000 and above	Help Aixiang	5					No	No	No	No		No	#NULL!	30	3	#NULL!	Not contraceptive				7	6	20	#NULL!	No
HPV non-16,18		#NULL!		#NULL!	#NULL!	#NULL!	single subtype infection	HPV56	56	#NULL!	#NULL!	#NULL!	#NULL!	Bujo	H542425197507060028	4	44	Tibetan	13989066531	No. 70, Village 2, Zharen Town, Amdo County, Tibet	Tibet Autonomous Region	Naqu region	Anduo County	Altitude 5000 and above	Phana Town	4					Yes	No	No	No	odor yellow itching	No	#NULL!	30~60	3	#NULL!	other contraceptive methods			skin buried	2	1	25	#NULL!	No
feminine		#NULL!		#NULL!	#NULL!	#NULL!	uninfected	feminine	#NULL!	#NULL!	#NULL!	#NULL!	#NULL!	only	H542425197604100028	4	43	Tibetan	18889060700	No. 78, Village 10, Zharen Town, Amdo County, Tibet	Tibet Autonomous Region	Naqu region	Anduo County	Altitude 5000 and above	Zharen Town	10					No	No	No	No		No	#NULL!	30	4	#NULL!	Not contraceptive				1	1	22	#NULL!	No
HPV16,18		#NULL!		#NULL!	#NULL!	#NULL!	single subtype infection	HPV16	16	#NULL!	#NULL!	#NULL!	#NULL!	Caiang	H542425197604230025	4	43	Tibetan	13228962355	No. 50, Shenyang South Road, Pana Town, Amdo County, Tibet	Tibet Autonomous Region	Naqu region	Anduo County	Altitude 5000 and above	Phana Town	No. 50		Urban Hukou			No		No	Yes		No	#NULL!	40	4	#NULL!	Not contraceptive				5	0	23	#NULL!	No
feminine		#NULL!		#NULL!	#NULL!	#NULL!	uninfected	feminine	#NULL!	#NULL!	#NULL!	#NULL!	#NULL!	Jaz Ram	H542425198601090041	3	33	Tibetan	15348968273	No. 2011, Village 4, Yanshiping Town, Amdo County, Tibet	Tibet Autonomous Region	Naqu region	Anduo County	Altitude 5000 and above	Yanshiping Town	4					No	No	No	Yes	odor yellow itching	No	#NULL!	28	5	#NULL!	condom				3	3	20	#NULL!	No
HPV non-16,18		#NULL!		#NULL!	#NULL!	#NULL!	single subtype infection	HPV58	58	#NULL!	#NULL!	#NULL!	#NULL!	Only measure	H542425197001070042	4	49	Tibetan	17789969600	1 inch, Yanshiping Town, Amdo County, Tibet	Tibet Autonomous Region	Naqu region	Anduo County	Altitude 5000 and above	Qiangma Town	1					No	No	Yes	Yes		No	#NULL!	60	3	#NULL!	other contraceptive methods			skin buried	4	2	21	#NULL!	No
feminine		#NULL!		#NULL!	#NULL!	#NULL!	uninfected	feminine	#NULL!	#NULL!	#NULL!	#NULL!	#NULL!	Only measure	H542425198103040105	3	38	Tibetan	17784567280	Village 4, Cuoma Township, Amdo County, Tibet	Tibet Autonomous Region	Naqu region	Anduo County	Altitude 5000 and above	Tsoma Township	4					No	No	No	No		No	#NULL!	30	3	#NULL!	Not contraceptive				1	0	0	#NULL!	No
feminine		#NULL!		#NULL!	#NULL!	#NULL!	uninfected	feminine	#NULL!	#NULL!	#NULL!	#NULL!	#NULL!	Only measure	H542425197509090028	4	43	Tibetan	13398061016	Village 6, Qiangma Town, Amdo County, Tibet	Tibet Autonomous Region	Naqu region	Anduo County	Altitude 5000 and above	Qiangma Town	6		Rural household			No	No	No	No		No	#NULL!	30	2	#NULL!	Not contraceptive				1	1	30	#NULL!	No
feminine		#NULL!		#NULL!	#NULL!	#NULL!	uninfected	feminine	#NULL!	#NULL!	#NULL!	#NULL!	#NULL!	Only up to	H542425197205140049	4	47	Tibetan	19982964889	Village 6, Qiangma Town, Anduo County	Tibet Autonomous Region	Naqu region	Anduo County	Altitude 5000 and above	Qiangma Town	6					No	No	No	No		No	#NULL!	30	2	#NULL!	Not contraceptive				9	6	20	#NULL!	No
feminine		#NULL!		#NULL!	#NULL!	#NULL!	uninfected	feminine	#NULL!	#NULL!	#NULL!	#NULL!	#NULL!	Caidan	H542425198101080066	3	38	Tibetan	17758466393	No. 0807, Village 2, Sewu Township, Amdo County, Tibet	Tibet Autonomous Region	Naqu region	Anduo County	Altitude 5000 and above	Sewu Township	2					No	No	No	No		No	#NULL!	30	3	#NULL!	condom				2	1	31	#NULL!	No
feminine		#NULL!		#NULL!	#NULL!	#NULL!	uninfected	feminine	#NULL!	#NULL!	#NULL!	#NULL!	#NULL!	Caidan	H542425197305010049	4	46	Tibetan	17308988872	No. 154, Village 4, Qiangma Town, Amdo County, Tibet	Tibet Autonomous Region	Naqu region	Anduo County	Altitude 5000 and above	Qiangma Town	4					No	No	No	No		No	#NULL!	30	3	#NULL!	other contraceptive methods			skin buried	1	1	28	#NULL!	No
feminine		#NULL!		#NULL!	#NULL!	#NULL!	uninfected	feminine	#NULL!	#NULL!	#NULL!	#NULL!	#NULL!	Caidan	H542425196307090025	5	56	Tibetan	17308963894	No. 127, Village 9, Zharen Town, Amdo County, Tibet	Tibet Autonomous Region	Naqu region	Anduo County	Altitude 5000 and above	Zharen Town	9					Yes	No	No	No		Yes	40		#NULL!	#NULL!	Not contraceptive				7	4	20	#NULL!	No
HPV16,18	Chronic cervicitis, hpv infection, LSIL	LISL	hpv infection, moderate inflammation	HPV infection	LSIL	5	single subtype infection	HPV18	18	#NULL!	#NULL!	#NULL!	#NULL!	Tsten Tsom	H542425198303200046	3	36	Tibetan	18708070823	No. 06, No. 21, No. 2 Village, Pana Town, Amdo County, Tibet	Tibet Autonomous Region	Naqu region	Anduo County	Altitude 5000 and above	Phana Town	2	atrophic inflammation				Yes		No	No		No	#NULL!	30	7	#NULL!	Not contraceptive				4	2	25	#NULL!	No
feminine		#NULL!		#NULL!	#NULL!	#NULL!	uninfected	feminine	#NULL!	#NULL!	#NULL!	#NULL!	#NULL!	Caidan Zhuoga	H542425197406300029	4	45	Tibetan	19809868973	No. 1, Village 4, Zaren Town, Amdo County, Tibet	Tibet Autonomous Region	Naqu region	Anduo County	Altitude 5000 and above	Zharen Town	4 villages					Yes	No	No	Yes	itching, odor	No	#NULL!	65	3	#NULL!	other contraceptive methods			ligation surgery	2	2	21	#NULL!	No
feminine		#NULL!		#NULL!	#NULL!	#NULL!	uninfected	feminine	#NULL!	#NULL!	#NULL!	#NULL!	#NULL!	Caidan Zhuoga	H542425197301030042	4	46	Tibetan�	17889160139	Village 3, Zaren Town, Amdo County, Tibet	Tibet Autonomous Region	Naqu region	Anduo County	Altitude 5000 and above	Zharen Town	3		Rural household			Yes	No	No	No		No	#NULL!	30-180	3	#NULL!	Not contraceptive				6	1	25	#NULL!	No
feminine		#NULL!		#NULL!	#NULL!	#NULL!	uninfected	feminine	#NULL!	#NULL!	#NULL!	#NULL!	#NULL!	talent	H54242519820317002X	3	37	Tibetan	18708066891	1 Village, Gangni Township, Anduo County	Tibet Autonomous Region	Naqu region	Anduo County	Altitude 5000 and above	Gangney Township	1					No	No	No	Yes		No	#NULL!	28-60	4	#NULL!	other contraceptive methods			skin buried	2	1	25	#NULL!	No
feminine		#NULL!		#NULL!	#NULL!	#NULL!	uninfected	feminine	#NULL!	#NULL!	#NULL!	#NULL!	#NULL!	Cai Tuo Mu	H542425196404050025	5	55	Tibetan	18308066053	No. 2, No. 112, Pana Town, Amdo County, Tibet	Tibet Autonomous Region	Naqu region	Anduo County	Altitude 5000 and above	Phana Town	2					No	No	No	No		Yes	51		#NULL!	#NULL!	Not contraceptive				6	5	22	#NULL!	No
HPV non-16,18		#NULL!	hpv infection, mild inflammation	HPV infection	LSIL	5	Dual subtype infection	HPV31, HPV68	31	68	#NULL!	#NULL!	#NULL!	Zergi	H542425198002100025	3	39	Tibetan	13398068599	1 Village, Zharen Town, Anduo County	Tibet Autonomous Region	Naqu region	Anduo County	Altitude 5000 and above	Zharen Town	13					Yes	No	No	Yes		No	#NULL!	30	7	#NULL!	other contraceptive methods			ligation	2	2	18	#NULL!	No
feminine		#NULL!		#NULL!	#NULL!	#NULL!	uninfected	feminine	#NULL!	#NULL!	#NULL!	#NULL!	#NULL!	Cai Ga	H542425197301020020	4	46	Tibetan	18145267510	No. 138, Village 10, Zharen Town, Amdo County, Tibet	Tibet Autonomous Region	Naqu region	Anduo County	Altitude 5000 and above	Zharen Town	5 villages					No	No	No	No		No	#NULL!	30	3	#NULL!	other contraceptive methods			skin buried	4	2	21	#NULL!	No
feminine		#NULL!		#NULL!	#NULL!	#NULL!	uninfected	feminine	#NULL!	#NULL!	#NULL!	#NULL!	#NULL!	Saiyoshi	H542425198307010020	3	36	Tibetan	17397119150	2 Village, Zharen Town, Anduo County	Tibet Autonomous Region	Naqu region	Anduo County	Altitude 5000 and above	Zharen Town	2					Yes	No	No	Yes		No	#NULL!	30	4	#NULL!	other contraceptive methods			ligation	2	1	20	#NULL!	No
feminine		#NULL!		#NULL!	#NULL!	#NULL!	uninfected	feminine	#NULL!	#NULL!	#NULL!	#NULL!	#NULL!	Saiyoshi	H542425197207020024	4	47	Tibetan	18798961906	Village 3, Zaren Town, Amdo County, Tibet	Tibet Autonomous Region	Naqu region	Anduo County	Altitude 5000 and above	Zharen Town	3 villages		Rural household			No	No	No	No		No	#NULL!	30	10	#NULL!	other contraceptive methods			ligation surgery	3	3	22	#NULL!	No
HPV non-16,18		#NULL!	hpv infection	HPV infection	LSIL	5	Dual subtype infection	HPV11, HPV31	11	31	#NULL!	#NULL!	#NULL!	Saiyoshi	H542425197005020026	4	49	Tibetan	18798968391	No. 06 and No. 21, Village 3, Tandui Township, Amdo County, Tibet	Tibet Autonomous Region	Naqu region	Anduo County	Altitude 5000 and above	Tandui Township	3 villages					No	No	No	No		No	#NULL!	60	3	#NULL!	other contraceptive methods			ligation surgery	3	2	23	#NULL!	No
feminine		#NULL!		#NULL!	#NULL!	#NULL!	uninfected	feminine	#NULL!	#NULL!	#NULL!	#NULL!	#NULL!	Saiyoshi	H542425198312110042	3	35	Tibetan	15289064409	Amdo County, Tibet	Tibet Autonomous Region	Naqu region	Anduo County	Altitude 5000 and above	Zharen Town	6		Rural household			Yes	No	No	No		No	#NULL!	30	5	#NULL!	other contraceptive methods			skin buried	1	1	19	#NULL!	No
feminine		#NULL!		#NULL!	#NULL!	#NULL!	uninfected	feminine	#NULL!	#NULL!	#NULL!	#NULL!	#NULL!	Saiyoshi	H542425195804080026	6	61	Tibetan	15348961371	Village 2, Zharen Town, Amdo County, Tibet	Tibet Autonomous Region	Naqu region	Anduo County	Altitude 5000 and above	Zharen Town	·12 villages					No	No	No	No		Yes	45		#NULL!	#NULL!	Not contraceptive				4	2	21	#NULL!	No
feminine		#NULL!		#NULL!	#NULL!	#NULL!	uninfected	feminine	#NULL!	#NULL!	#NULL!	#NULL!	#NULL!	Saiyoshi	H542425196310110023	5	55	Tibetan	15692665637	Amdo County, Tibet	Tibet Autonomous Region	Naqu region	Anduo County	Altitude 5000 and above	Tsoma Township	5		Rural household			Yes	No	No	Yes	less	Yes	54		#NULL!	#NULL!	Not contraceptive				7	5	29	#NULL!	No
HPV non-16,18		#NULL!		#NULL!	#NULL!	#NULL!	Three subtypes of infection	HPV31, HPV51, HPV58	31	51	58	#NULL!	#NULL!	Caiji Dolma	H542425198811050048	2	30	Tibetan	18408933893	Yan Shiping 4 Village, Anduo County	Tibet Autonomous Region	Naqu region	Anduo County	Altitude 5000 and above	Yanshiping Town	4					No	No	No	No		No	#NULL!	30	3	#NULL!	contraceptive pill	2			4	2	12	#NULL!	No
feminine		#NULL!		#NULL!	#NULL!	#NULL!	uninfected	feminine	#NULL!	#NULL!	#NULL!	#NULL!	#NULL!	Talent	H542425196611050028	5	52	Tibetan	18689066683	No. 57, Village 10, Zharen Town, Amdo County, Tibet	Tibet Autonomous Region	Naqu region	Anduo County	Altitude 5000 and above	Zharen Town	10					No	No	No	No		No	#NULL!	30	3	#NULL!	Not contraceptive				3	3	30	#NULL!	No
HPV non-16,18		#NULL!	hpv infection, mild inflammation	HPV infection	LSIL	5	single subtype infection	HPV11	11	#NULL!	#NULL!	#NULL!	#NULL!	Caila	H54242519820605004X	3	37	Tibetan	18076963103	Village 4, Qiangma Town, Amdo County, Tibet	Tibet Autonomous Region	Naqu region	Anduo County	Altitude 5000 and above	Qiangma Town	4		Rural household			No	No	No	No		Yes	38		#NULL!	#NULL!	IUD		2018		3	3	26	#NULL!	No
feminine		#NULL!		#NULL!	#NULL!	#NULL!	uninfected	feminine	#NULL!	#NULL!	#NULL!	#NULL!	#NULL!	Caila	H542425195611180020	6	62	Tibetan	18889060822	No. 36, Village 1, Bangai Township, Amdo County, Tibet	Tibet Autonomous Region	Naqu region	Anduo County	Altitude 5000 and above	Help Aixiang	1					No	No	No	No		Yes	57		#NULL!	#NULL!	Not contraceptive				10	6	25	#NULL!	No
feminine		#NULL!		#NULL!	#NULL!	#NULL!	uninfected	feminine	#NULL!	#NULL!	#NULL!	#NULL!	#NULL!	Cairam	H542425198104210022	3	38	Tibetan	13398064209	No. 124, Village 6, Qiangma Town, Amdo County, Tibet	Tibet Autonomous Region	Naqu region	Anduo County	Altitude 5000 and above	Qiangma Town	6					No	No	No	No		No	#NULL!	30	3	#NULL!	Not contraceptive				0	0	0	#NULL!	No
HPV non-16,18		#NULL!	hpv infection, moderate inflammation	HPV infection	LSIL	5	single subtype infection	HPV31	31	#NULL!	#NULL!	#NULL!	#NULL!	Talent	H542425198006030028	3	39	Tibetan	18708075725	No. 9, Village 5, Qiangma Town, Amdo County, Tibet	Tibet Autonomous Region	Naqu region	Anduo County	Altitude 5000 and above	Qiangma Town	5 villages					Yes	No	No	No		No	#NULL!	30	7	#NULL!	other contraceptive methods			skin buried	3	3	20	#NULL!	No
feminine		#NULL!		#NULL!	#NULL!	#NULL!	uninfected	feminine	#NULL!	#NULL!	#NULL!	#NULL!	#NULL!	Cairen	H542425196603080067	5	53	Tibetan	18989066683	No. 68, Village 5, Qiangma Town, Amdo County, Tibet	Tibet Autonomous Region	Naqu region	Anduo County	Altitude 5000 and above	Qiangma Town	5					No	No	No	No		uncertain	#NULL!	90~120	4	#NULL!	other contraceptive methods			ligation	6	4	19	#NULL!	No
feminine		#NULL!		#NULL!	#NULL!	#NULL!	uninfected	feminine	#NULL!	#NULL!	#NULL!	#NULL!	#NULL!	Cairen Baum	H542425196302090042	5	56	Tibetan	18308016158	No. 39, Village 5, Qiangma Town, Amdo County, Tibet	Tibet Autonomous Region	Naqu region	Anduo County	Altitude 5000 and above	Qiangma Town	5					No	No	No	No		Yes	50		#NULL!	#NULL!	Not contraceptive				0	0	0	#NULL!	No
feminine		#NULL!		#NULL!	#NULL!	#NULL!	uninfected	feminine	#NULL!	#NULL!	#NULL!	#NULL!	#NULL!	Cairen Baizong	H542421197708220520	4	41	Tibetan	17711962053	Village 3, Zharen Town, Anduo County	Tibet Autonomous Region	Naqu region	Anduo County	Altitude 5000 and above	Zharen Town	3					No	No	No	No		No	#NULL!	18	3	#NULL!	Not contraceptive				2	2	32	#NULL!	No
feminine		#NULL!		#NULL!	#NULL!	#NULL!	uninfected	feminine	#NULL!	#NULL!	#NULL!	#NULL!	#NULL!	Tsai Ren Tsom	H542425198104050049	3	38	Tibetan	18989969583	No. 111, Village 4, Zharen Town, Amdo County, Tibet	Tibet Autonomous Region	Naqu region	Anduo County	Altitude 5000 and above	Zharen Town	3					No	No	No	Yes	odor yellow itching	No	#NULL!	30	7	#NULL!	other contraceptive methods			ligation	2	2	21	#NULL!	No
HPV non-16,18		#NULL!	hpv infection	HPV infection	LSIL	5	single subtype infection	HPV11	11	#NULL!	#NULL!	#NULL!	#NULL!	Cairen Deji	H542425196905130023	4	50	Tibetan	13628966093	No. 20, 3rd Village, Bangai Township, Amdo County, Tibet	Tibet Autonomous Region	Naqu region	Anduo County	Altitude 5000 and above	Help Aixiang	3 villages					No	No	No	No		Yes	49		#NULL!	#NULL!	Not contraceptive				5	2	20	#NULL!	No
feminine		#NULL!		#NULL!	#NULL!	#NULL!	uninfected	feminine	#NULL!	#NULL!	#NULL!	#NULL!	#NULL!	Cairen Ram	H542425197206050061	4	47	Tibetan	18908967338	No. 52, Village 5, Yanshiping Town, Amdo County, Tibet	Tibet Autonomous Region	Naqu region	Anduo County	Altitude 5000 and above	Yanshiping Town	5					Yes	No	No	Yes	odor yellow itching	No	#NULL!	28	3	#NULL!	Not contraceptive				4	4	18	#NULL!	No
feminine		#NULL!		#NULL!	#NULL!	#NULL!	uninfected	feminine	#NULL!	#NULL!	#NULL!	#NULL!	#NULL!	Cairen Lucuo	H542425196605040026	5	53	Tibetan	13618961287	No. 9, No. 15, Shenyang South Road, Pana Town, Amdo County, Tibet	Tibet Autonomous Region	Naqu region	Anduo County	Altitude 5000 and above	Phana Town	1					Yes	No	No	Yes	peculiar smell	Yes	50		#NULL!	#NULL!	other contraceptive methods			ligation	4	2	22	#NULL!	No
HPV non-16,18		#NULL!	hpv infection, mild inflammation	HPV infection	LSIL	5	single subtype infection	HPV39	39	#NULL!	#NULL!	#NULL!	#NULL!	Cairen Zhuga	H542425196608170029	5	53	Tibetan	17711968011	No. 27, Village 6, Qiangma Town, Amdo County, Tibet	Tibet Autonomous Region	Naqu region	Anduo County	Altitude 5000 and above	Qiangma Town	6					No	No	No	No		Yes	52		#NULL!	#NULL!	Not contraceptive				5	5	28	#NULL!	No
HPV non-16,18		#NULL!		#NULL!	#NULL!	#NULL!	single subtype infection	HPV58	58	#NULL!	#NULL!	#NULL!	#NULL!	Cairen Zhuoga	H542425198207040046	3	37	Tibetan	18089969141	Village 4, Cuoma Township, Amdo County, Tibet	Tibet Autonomous Region	Naqu region	Anduo County	Altitude 5000 and above	Tsoma Township	83		Rural household			No	No	No	No		No	#NULL!	25	5	#NULL!	IUD		8		3	0	19	#NULL!	No
feminine		#NULL!		#NULL!	#NULL!	#NULL!	uninfected	feminine	#NULL!	#NULL!	#NULL!	#NULL!	#NULL!	Caisang	H542425198110240041	3	37	Tibetan	13308968212	No. 100, Village 6, Qiangma Town, Amdo County, Tibet	Tibet Autonomous Region	Naqu region	Anduo County	Altitude 5000 and above	Qiangma Town	6					No	No	No	No		No	#NULL!	30	3	#NULL!	IUD		12		2	2	23	#NULL!	No
feminine		#NULL!		#NULL!	#NULL!	#NULL!	uninfected	feminine	#NULL!	#NULL!	#NULL!	#NULL!	#NULL!	Caisang	H54242519630417002X	5	56	Tibetan	18143277852	No. 3, Village 4, Yanshiping Town, Amdo County, Tibet	Tibet Autonomous Region	Naqu region	Anduo County	Altitude 5000 and above	Yanshiping Town	4					Yes	No	No	No		Yes	43		#NULL!	#NULL!	IUD		30		4	3	21	#NULL!	No
feminine		#NULL!		#NULL!	#NULL!	#NULL!	uninfected	feminine	#NULL!	#NULL!	#NULL!	#NULL!	#NULL!	Caisang	H542425197805040084	4	41	Tibetan	15708062468	Qiangma Town 2 Village	Tibet Autonomous Region	Naqu region	Anduo County	Altitude 5000 and above	Qiangma Town	2		Rural household			No	No	Yes	Yes		No	#NULL!	30	5	#NULL!	IUD		1		6	4	18	#NULL!	No
feminine		#NULL!		#NULL!	#NULL!	#NULL!	uninfected	feminine	#NULL!	#NULL!	#NULL!	#NULL!	#NULL!	Caisang	H54242819830303012X	3	36	Tibetan	15728965233	No. 49, Village 1, Qiangma Town, Amdo County, Tibet	Tibet Autonomous Region	Naqu region	Anduo County	Altitude 5000 and above	Qiangma Town	1 village					No	No	Yes	Yes	yellow odor itching	uncertain	#NULL!	45	7	#NULL!	other contraceptive methods			ligation surgery	3	3	22	#NULL!	No
HPV non-16,18		#NULL!	hpv infection, severe inflammation	HPV infection	LSIL	5	single subtype infection	HPV51	51	#NULL!	#NULL!	#NULL!	#NULL!	only loose	H542425196803050022	5	51	Tibetan	17740760146	No. 82, Village 1, Cuoma Township, Amdo County, Tibet	Tibet Autonomous Region	Naqu region	Anduo County	Altitude 5000 and above	Tsoma Township	1 village					No	No	No	No		Yes	49		#NULL!	#NULL!	Not contraceptive				2	2	20	#NULL!	No
feminine		#NULL!		#NULL!	#NULL!	#NULL!	uninfected	feminine	#NULL!	#NULL!	#NULL!	#NULL!	#NULL!	Caita Dolma	H542425196408030080	5	55	Tibetan	13322566243	Amdo County, Tibet	Tibet Autonomous Region	Naqu region	Anduo County	Altitude 5000 and above	Doma Township	6		Rural household			Yes	No	No	No		Yes	45		#NULL!	#NULL!	Not contraceptive				2	2	19	#NULL!	No
feminine		#NULL!		#NULL!	#NULL!	#NULL!	uninfected	feminine	#NULL!	#NULL!	#NULL!	#NULL!	#NULL!	genius	H542425195908010049	5	60	Tibetan	18208075245	No. 1 Attached No. 61, Qiangma Town, Amdo County, Tibet	Tibet Autonomous Region	Naqu region	Anduo County	Altitude 5000 and above	Qiangma Town	1 village					No	No	No	Yes	yellow odor itching	Yes	50		#NULL!	#NULL!	Not contraceptive				8	6	20	#NULL!	No
feminine		#NULL!		#NULL!	#NULL!	#NULL!	uninfected	feminine	#NULL!	#NULL!	#NULL!	#NULL!	#NULL!	Caitian Dolma	H542425198009280022	3	38	Tibetan	18908968702	No. 101, Village 6, Qiangma Town, Amdo County, Tibet	Tibet Autonomous Region	Naqu region	Anduo County	Altitude 5000 and above	Qiangma Town	6					No	No	No	No		No	#NULL!	28	3	#NULL!	contraceptive pill	1			3	3	22	#NULL!	No
feminine		#NULL!		#NULL!	#NULL!	#NULL!	uninfected	feminine	#NULL!	#NULL!	#NULL!	#NULL!	#NULL!	Caiwang Baji	H542425195507270026	6	64	Tibetan	18008967727	No. 77, Village 1, Zharen Town, Amdo County, Tibet	Tibet Autonomous Region	Naqu region	Anduo County	Altitude 5000 and above	Zharen Town	1 village					No	No	No	No		Yes	48		#NULL!	#NULL!	Not contraceptive				7	4	20	#NULL!	No
feminine		#NULL!		#NULL!	#NULL!	#NULL!	uninfected	feminine	#NULL!	#NULL!	#NULL!	#NULL!	#NULL!	Caiyang	H54242519720615002X	4	47	Tibetan	13322563409	No. 15, Village 5, Cuoma Township, Amdo County, Tibet	Tibet Autonomous Region	Naqu region	Anduo County	Altitude 5000 and above	Tsoma Township	5 villages					No	No	No	Yes	odor itching	No	#NULL!	30	4	#NULL!	other contraceptive methods			ligation surgery	4	2	26	#NULL!	No
feminine		#NULL!		#NULL!	#NULL!	#NULL!	uninfected	feminine	#NULL!	#NULL!	#NULL!	#NULL!	#NULL!	Caiyang	H542425198207100029	3	37	Tibetan	17308964579	1 Village, Zhaqu Township, Amdo County, Tibet	Tibet Autonomous Region	Naqu region	Anduo County	Altitude 5000 and above	Zhaqu Township	1		Rural household			No	No	No	No		No	#NULL!	30	4	#NULL!	Not contraceptive				4	0	18	#NULL!	No
feminine		#NULL!		#NULL!	#NULL!	#NULL!	uninfected	feminine	#NULL!	#NULL!	#NULL!	#NULL!	#NULL!	Caiyang	H542425197804250020	4	41	Tibetan	18008966993	No. 5, Village 2, Qiangma Town, Amdo County, Tibet	Tibet Autonomous Region	Naqu region	Anduo County	Altitude 5000 and above	Qiangma Town	2 villages					No	No	No	Yes		No	#NULL!	60	3	#NULL!	Not contraceptive				4	2	20	#NULL!	No
HPV non-16,18		#NULL!	hpv infection	HPV infection	LSIL	5	single subtype infection	HPV58	58	#NULL!	#NULL!	#NULL!	#NULL!	Caiyang	H542425197202180029	4	47	Tibetan	17308919155	No. 29, Village 1, Maqu Township, Amdo County, Tibet	Tibet Autonomous Region	Naqu region	Anduo County	Altitude 5000 and above	Maqu Township	2					No	No	No	No		No	#NULL!	28	3	#NULL!	Not contraceptive				4	2	21	#NULL!	No
HPV non-16,18		#NULL!		#NULL!	#NULL!	#NULL!	single subtype infection	HPV58	58	#NULL!	#NULL!	#NULL!	#NULL!	Caiyang Baima	H542425196709160022	5	51	Tibetan	18189966470	Village of Yanshiping, Amdo County, Tibet	Tibet Autonomous Region	Naqu region	Anduo County	Altitude 5000 and above	Yanshiping Town	4		Rural household			No	No	No	No		Yes	50		#NULL!	#NULL!	Not contraceptive				8	5	25	#NULL!	No
feminine		#NULL!		#NULL!	#NULL!	#NULL!	uninfected	feminine	#NULL!	#NULL!	#NULL!	#NULL!	#NULL!	Caiyang Ram	H542425197108130025	4	48	Tibetan	13398061608	Village 5, Yanshiping Town, Amdo County, Tibet Autonomous Region	Tibet Autonomous Region	Naqu region	Anduo County	Altitude 5000 and above	Yanshiping Town	5					Yes	No	No	Yes	yellow odor itching	No	#NULL!	30	5	#NULL!	other contraceptive methods			skin buried	4	4	23	#NULL!	No
feminine		#NULL!		#NULL!	#NULL!	#NULL!	uninfected	feminine	#NULL!	#NULL!	#NULL!	#NULL!	#NULL!	Caiyang Quzhuo	H542425196506050069	5	54	Tibetan	18143260251	No. 36, Village 9, Yanshiping Town, Amdo County, Tibet	Tibet Autonomous Region	Naqu region	Anduo County	Altitude 5000 and above	Yanshiping Town	8					Yes	No	No	Yes	Odor, yellowing, itching	No	#NULL!	45	5	#NULL!	Not contraceptive				2	2	29	#NULL!	No
feminine		#NULL!		#NULL!	#NULL!	#NULL!	uninfected	feminine	#NULL!	#NULL!	#NULL!	#NULL!	#NULL!	Caizhu	H542425197905110043	3	40	Tibetan	13398063638	No. 95, Village 1, Mayong Township, Amdo County, Tibet	Tibet Autonomous Region	Naqu region	Anduo County	Altitude 5000 and above	Mayong Township	2 villages					No	No	No	Yes	itching	No	#NULL!	60	3	#NULL!	Not contraceptive				7	4	19	#NULL!	No
feminine		#NULL!		#NULL!	#NULL!	#NULL!	uninfected	feminine	#NULL!	#NULL!	#NULL!	#NULL!	#NULL!	Talent	H542425197606070061	4	43	Tibetan	18145261556	Amdo County, Tibet	Tibet Autonomous Region	Naqu region	Anduo County	Altitude 5000 and above	Zharen Town	10		Rural household			Yes	No	No	Yes	peculiar smell	No	#NULL!	20	2	#NULL!	other contraceptive methods			ligation	4	4	24	#NULL!	No
HPV non-16,18		#NULL!		#NULL!	#NULL!	#NULL!	Dual subtype infection	HPV31, HPV51	31	51	#NULL!	#NULL!	#NULL!	Talent	H542425197002150060	4	49	Tibetan	18076960559	No. 52, Village 5, Yanshiping Town, Amdo County, Tibet	Tibet Autonomous Region	Naqu region	Anduo County	Altitude 5000 and above	Yanshiping Town	5					Yes	No	No	No		Yes	49		#NULL!	#NULL!	Not contraceptive				4	3	19	#NULL!	No
feminine		#NULL!		#NULL!	#NULL!	#NULL!	uninfected	feminine	#NULL!	#NULL!	#NULL!	#NULL!	#NULL!	Talent	H542425198504080060	3	34	Tibetan	13308968512	No. 10, Village 3, Maqu Township, Amdo County, Tibet	Tibet Autonomous Region	Naqu region	Anduo County	Altitude 5000 and above	Maqu Township	2					Yes	No	No	No		No	#NULL!	30	3	#NULL!	Not contraceptive				5	3	18	#NULL!	No
feminine		#NULL!		#NULL!	#NULL!	#NULL!	uninfected	feminine	#NULL!	#NULL!	#NULL!	#NULL!	#NULL!	Talent	H542425197303050020	4	46	Tibetan	17389965693	Villages, Maqu Township, Amdo County, Tibet	Tibet Autonomous Region	Naqu region	Anduo County	Altitude 5000 and above	Maqu Township	2					No	No	No	Yes	odor itching	No	#NULL!	30~60	2	#NULL!	Not contraceptive				13	5	20	#NULL!	No
HPV non-16,18		#NULL!	hpv infection, mild inflammation	HPV infection	LSIL	5	single subtype infection	HPV31	31	#NULL!	#NULL!	#NULL!	#NULL!	Caizong	H542425196802050020	5	51	Tibetan	13658960042	No. 06 and No. 21, Village 3, Tandui Township, Amdo County, Tibet	Tibet Autonomous Region	Naqu region	Anduo County	Altitude 5000 and above	Tandui Township	3					No	No	No	No		Yes	50		#NULL!	#NULL!	other contraceptive methods			ligation	4	1	19	#NULL!	No
feminine		#NULL!		#NULL!	#NULL!	#NULL!	uninfected	feminine	#NULL!	#NULL!	#NULL!	#NULL!	#NULL!	Caizong	H542425196205080109	5	57	Tibetan	19908964885	No. 71, Village 4, Qiangma Town, Amdo County, Tibet	Tibet Autonomous Region	Naqu region	Anduo County	Altitude 5000 and above	Qiangma Town	4					No	No	No	No		Yes	50		#NULL!	#NULL!	Not contraceptive				2	2	30	#NULL!	No
feminine		#NULL!		#NULL!	#NULL!	#NULL!	uninfected	feminine	#NULL!	#NULL!	#NULL!	#NULL!	#NULL!	Caizong	H542425196202030106	5	57	Tibetan	18141468094	No. 79, Village 2, Qiangma Town, Amdo County, Tibet	Tibet Autonomous Region	Naqu region	Anduo County	Altitude 5000 and above	Qiangma Town	2 villages					No	No	No	No		Yes	51		#NULL!	#NULL!	Not contraceptive				8	8	22	#NULL!	No
feminine		#NULL!		#NULL!	#NULL!	#NULL!	uninfected	feminine	#NULL!	#NULL!	#NULL!	#NULL!	#NULL!	Cangdi	H542425196705080041	5	52	Tibetan	18089062361	Village 2, Pana Town, Amdo County, Tibet	Tibet Autonomous Region	Naqu region	Anduo County	Altitude 5000 and above	Phana Town	2		Rural household			No	No	No	No		No	#NULL!	30	#NULL!	#NULL!	IUD		17		3	0	23	#NULL!	No
feminine		#NULL!		#NULL!	#NULL!	#NULL!	uninfected	feminine	#NULL!	#NULL!	#NULL!	#NULL!	#NULL!	Kurayoshi	H54242519631022002X	5	55	Tibetan	18289062933	No. 21, Village 7, Doma Township, Amdo County, Tibet	Tibet Autonomous Region	Naqu region	Anduo County	Altitude 5000 and above	Doma Township	7					Yes	No	No	No		Yes	45		#NULL!	#NULL!	Not contraceptive				5	5	24	#NULL!	No
feminine		#NULL!		#NULL!	#NULL!	#NULL!	uninfected	feminine	#NULL!	#NULL!	#NULL!	#NULL!	#NULL!	Cang decision	H542425198004290029	3	39	Tibetan	18908968702	Zharen Town 6 Village	Tibet Autonomous Region	Naqu region	Anduo County	Altitude 5000 and above	Zharen Town	6		Rural household			Yes	No	No	No		No	#NULL!	15-150	2	#NULL!	other contraceptive methods			skin buried	3	3	22	#NULL!	No
feminine		#NULL!		#NULL!	#NULL!	#NULL!	uninfected	feminine	#NULL!	#NULL!	#NULL!	#NULL!	#NULL!	Cang decision	H542425198106160049	3	38	Tibetan	13658968380	No. 165, Village 5, Cuoma Township, Amdo County, Tibet	Tibet Autonomous Region	Naqu region	Anduo County	Altitude 5000 and above	Tsoma Township	4					No	No	No	No		No	#NULL!	30	7	#NULL!	Not contraceptive				3	3	22	#NULL!	No
HPV non-16,18		#NULL!	hpv infection, mild inflammation	HPV infection	LSIL	5	single subtype infection	HPV39	39	#NULL!	#NULL!	#NULL!	#NULL!	Cangjue	H542425198406060066	3	35	Tibetan	18208065776	2 Village, Qiangma Town, Amdo County, Tibet	Tibet Autonomous Region	Naqu region	Anduo County	Altitude 5000 and above	Qiangma Town	2 villages					Yes	No	No	Yes	yellow odor itching	No	#NULL!	30	3	#NULL!	other contraceptive methods			skin buried	1	1	22	#NULL!	No
feminine		#NULL!		#NULL!	#NULL!	#NULL!	uninfected	feminine	#NULL!	#NULL!	#NULL!	#NULL!	#NULL!	Cangmu	H542425196706070048	5	52	Tibetan	17789069247	No. 24, Village 1, Pana Town, Amdo County, Tibet	Tibet Autonomous Region	Naqu region	Anduo County	Altitude 5000 and above	Phana Town	1					Yes	No	No	No		Yes	49		#NULL!	#NULL!	other contraceptive methods			ligation surgery	3	3	29	#NULL!	No
feminine		#NULL!		#NULL!	#NULL!	#NULL!	uninfected	feminine	#NULL!	#NULL!	#NULL!	#NULL!	#NULL!	Cang Qiong	H542425197611060028	4	42	Tibetan	17308961982	No. 123, Village 4, Pana Town, Amdo County, Tibet	Tibet Autonomous Region	Naqu region	Anduo County	Altitude 5000 and above	Phana Town	4					Yes	No	No	Yes		No	#NULL!	30	3	#NULL!	other contraceptive methods			ligation	1	1	22	#NULL!	No
feminine		#NULL!		#NULL!	#NULL!	#NULL!	uninfected	feminine	#NULL!	#NULL!	#NULL!	#NULL!	#NULL!	Cangqiu	H542425198003070067	3	39	Tibetan�	18989965734	Village 10, Zaren Town, Amdo County, Tibet	Tibet Autonomous Region	Naqu region	Anduo County	Altitude 5000 and above	Zharen Town	10		Rural household			Yes	No	Yes	Yes		No	#NULL!	7months14ri	3	#NULL!	other contraceptive methods			skin buried	1	2	21	#NULL!	No
HPV non-16,18		#NULL!	hpv infection, mild inflammation	HPV infection	LSIL	5	single subtype infection	HPV58	58	#NULL!	#NULL!	#NULL!	#NULL!	Layer measures	H542425198601010048	3	33	Tibetan	17758463222	No. 92, Village 3, Qiangma Town, Amdo County, Tibet	Tibet Autonomous Region	Naqu region	Anduo County	Altitude 5000 and above	Qiangma Town	3					No	No	No	Yes	odor yellow itching	No	#NULL!	28	4	#NULL!	Not contraceptive				2	1	21	#NULL!	No
feminine		#NULL!		#NULL!	#NULL!	#NULL!	uninfected	feminine	#NULL!	#NULL!	#NULL!	#NULL!	#NULL!	fork	H542425196209020023	5	56	Tibetan	18143270440	4 Villages, Pana Town, Anduo County	Tibet Autonomous Region	Naqu region	Anduo County	Altitude 5000 and above	Phana Town	4					Yes	No	No	No		Yes	50		#NULL!	#NULL!	other contraceptive methods			ligation	6	2	19	#NULL!	No
feminine		#NULL!		#NULL!	#NULL!	#NULL!	uninfected	feminine	#NULL!	#NULL!	#NULL!	#NULL!	#NULL!	Fork	H542425197906110029	3	40	Tibetan	13648966119	No. 158, Village 4, Pana Town, Amdo County, Tibet	Tibet Autonomous Region	Naqu region	Anduo County	Altitude 5000 and above	Phana Town	4					Yes	No	No	No		No	#NULL!	30	3	#NULL!	Not contraceptive				2	2	21	#NULL!	No
feminine		#NULL!		#NULL!	#NULL!	#NULL!	uninfected	feminine	#NULL!	#NULL!	#NULL!	#NULL!	#NULL!	Chaga	H542425197005090024	4	49	Tibetan	13989961562	No. 23, Village 1, Qiangma Town, Amdo County, Tibet	Tibet Autonomous Region	Naqu region	Anduo County	Altitude 5000 and above	Qiangma Town	1 village					No	No	No	No		Yes	39		#NULL!	#NULL!	Not contraceptive				3	3	22	#NULL!	No
feminine		#NULL!		#NULL!	#NULL!	#NULL!	uninfected	feminine	#NULL!	#NULL!	#NULL!	#NULL!	#NULL!	Chaga	H542425196910121981	4	49	Tibetan	18184961563	Amdo County, Tibet	Tibet Autonomous Region	Naqu region	Anduo County	Altitude 5000 and above	Tsoma Township	5		Rural household			Yes	No	No	Yes	itching odor	Yes	44		#NULL!	#NULL!	Not contraceptive				6	5	20	#NULL!	No
HPV non-16,18		#NULL!	hpv infection, mild inflammation	HPV infection	LSIL	5	single subtype infection	HPV31	31	#NULL!	#NULL!	#NULL!	#NULL!	Chaga	H542425196907250029	4	50	Tibetan	13889068077	Village 5, Cuoma Township, Amdo County, Tibet	Tibet Autonomous Region	Naqu region	Anduo County	Altitude 5000 and above	Tsoma Township	5		Rural household			No	No	No	No		Yes	1		#NULL!	#NULL!	Not contraceptive				7	1	20	#NULL!	No
feminine		#NULL!		#NULL!	#NULL!	#NULL!	uninfected	feminine	#NULL!	#NULL!	#NULL!	#NULL!	#NULL!	Chaga	H542425197402070027	4	45	Tibetan	18108969254	No. 49, Village 3, Bangai Township, Amdo County, Tibet	Tibet Autonomous Region	Naqu region	Anduo County	Altitude 5000 and above	Help Aixiang	3					Yes	No	No	No		Yes	44		#NULL!	#NULL!	Not contraceptive				8	2	26	#NULL!	No
HPV non-16,18		#NULL!		#NULL!	#NULL!	#NULL!	single subtype infection	HPV52	52	#NULL!	#NULL!	#NULL!	#NULL!	Cha Gang	H542425194712280026	6	71	Tibetan	13889065686	No. 132, Wenhua Road, Pana Town, Amdo County, Tibet	Tibet Autonomous Region	Naqu region	Anduo County	Altitude 5000 and above	Phana Town	Staff cadres					No	No	No	Yes	odor yellow itching	Yes	50		#NULL!	#NULL!	Not contraceptive				4	3	29	#NULL!	No
feminine		#NULL!		#NULL!	#NULL!	#NULL!	uninfected	feminine	#NULL!	#NULL!	#NULL!	#NULL!	#NULL!	Chagang	H542425196907200021	4	50	Tibetan	17740260807	Amdo County, Tibet	Tibet Autonomous Region	Naqu region	Anduo County	Altitude 5000 and above	Tsoma Township	1		Rural household			No	No	No	Yes	yellow odor itching	Yes	40		#NULL!	#NULL!	IUD		20		3	2	24	#NULL!	No
feminine		#NULL!		#NULL!	#NULL!	#NULL!	uninfected	feminine	#NULL!	#NULL!	#NULL!	#NULL!	#NULL!	Chagama	H542425197102130024	4	48	Tibetan	17889266681	No. 94, Village 5, Cuoma Township, Amdo County, Tibet	Tibet Autonomous Region	Naqu region	Anduo County	Altitude 5000 and above	Tsoma Township	6					No	No	No	No		No	#NULL!	30~60	7	#NULL!	other contraceptive methods			skin buried	3	0	0	#NULL!	No
feminine		#NULL!		#NULL!	#NULL!	#NULL!	uninfected	feminine	#NULL!	#NULL!	#NULL!	#NULL!	#NULL!	Chago	H542425196107060024	5	58	Tibetan	18308063859	No. 11, Village 2, Zhaqu Township, Amdo County, Tibet	Tibet Autonomous Region	Naqu region	Anduo County	Altitude 5000 and above	Zhaqu Township	2					No	No	No	No		Yes	51		#NULL!	#NULL!	Not contraceptive				8	5	21	#NULL!	No
feminine		#NULL!		#NULL!	#NULL!	#NULL!	uninfected	feminine	#NULL!	#NULL!	#NULL!	#NULL!	#NULL!	Chagie	H542425197606110027	4	43	Tibetan	13398069032	1 Village, Gangni Township, Amdo County, Tibet	Tibet Autonomous Region	Naqu region	Anduo County	Altitude 5000 and above	Gangney Township	1		Rural household			No	No	No	No		No	#NULL!	60	4	#NULL!	other contraceptive methods			skin buried	3	1	19	#NULL!	No
feminine		#NULL!		#NULL!	#NULL!	#NULL!	uninfected	feminine	#NULL!	#NULL!	#NULL!	#NULL!	#NULL!	Charm	H542425198401250020	3	35	Tibetan	18952458885	No. 77, Village 5, Cuoma Township, Amdo County, Tibet	Tibet Autonomous Region	Naqu region	Anduo County	Altitude 5000 and above	Tsoma Township	5 villages					No	No	No	Yes		No	#NULL!	15	3	#NULL!	contraceptive pill	Half			3	3	23	#NULL!	No
feminine		#NULL!		#NULL!	#NULL!	#NULL!	uninfected	feminine	#NULL!	#NULL!	#NULL!	#NULL!	#NULL!	Charm	H54242519680713002X	5	51	Tibetan	19908968550	Village 3, Yanshiping Town, Amdo County, Tibet	Tibet Autonomous Region	Naqu region	Anduo County	Altitude 5000 and above	Yanshiping Town	3 villages					Yes	No	No	No		Yes	42		#NULL!	#NULL!	Not contraceptive				4	4	31	#NULL!	No
feminine		#NULL!		#NULL!	#NULL!	#NULL!	uninfected	feminine	#NULL!	#NULL!	#NULL!	#NULL!	#NULL!	Charm	H542425196205060060	5	57	Tibetan	18289165778	No. 90, Village 4, Cuoma Township, Amdo County, Tibet	Tibet Autonomous Region	Naqu region	Anduo County	Altitude 5000 and above	Tsoma Township	6					Yes	No	No	No		Yes	51		#NULL!	#NULL!	Not contraceptive				6	4	21	#NULL!	No
HPV non-16,18		#NULL!		#NULL!	#NULL!	#NULL!	single subtype infection	HPV31	31	#NULL!	#NULL!	#NULL!	#NULL!	Chana Day	H542425196503070021	5	54	Tibetan	17308969872	4 Villages, Doma Township, Anduo County	Tibet Autonomous Region	Naqu region	Anduo County	Altitude 5000 and above	Doma Township	4					No	No	No	No		No	#NULL!	30	3	#NULL!	other contraceptive methods			skin buried	4	3	20	#NULL!	No
feminine		#NULL!		#NULL!	#NULL!	#NULL!	uninfected	feminine	#NULL!	#NULL!	#NULL!	#NULL!	#NULL!	Cha heat	H542425197002150044	4	49	Tibetan�	17740767184	Village 1, Zharen Town, Amdo County, Tibet	Tibet Autonomous Region	Naqu region	Anduo County	Altitude 5000 and above	Zharen Town	1		Rural household			No	No	No	No		No	#NULL!	30	4	#NULL!	Not contraceptive				1	0	20	#NULL!	No
feminine		#NULL!		#NULL!	#NULL!	#NULL!	uninfected	feminine	#NULL!	#NULL!	#NULL!	#NULL!	#NULL!	Charen	H542425196512010020	5	53	Tibetan	13658962132	No. 21, Village 4, Zharen Town, Amdo County, Tibet	Tibet Autonomous Region	Naqu region	Anduo County	Altitude 5000 and above	Zharen Town	4					No	No	No	No		Yes	52		#NULL!	#NULL!	Not contraceptive				0	0	0	#NULL!	No
feminine		#NULL!		#NULL!	#NULL!	#NULL!	uninfected	feminine	#NULL!	#NULL!	#NULL!	#NULL!	#NULL!	Charima	H542425197603100042	4	43	Tibetan	15689062363	No. 68, Village 5, Yanshiping Town, Amdo County, Tibet	Tibet Autonomous Region	Naqu region	Anduo County	Altitude 5000 and above	Yanshiping Town	1					Yes	No	No	No		No	#NULL!	30~60	15	#NULL!	other contraceptive methods			skin buried	8	4	23	#NULL!	No
feminine		#NULL!		#NULL!	#NULL!	#NULL!	uninfected	feminine	#NULL!	#NULL!	#NULL!	#NULL!	#NULL!	check	H542425195904130027	5	60	Tibetan	13889067807	No. 06, Village 3, Tandui Township, Amdo County, Tibet	Tibet Autonomous Region	Naqu region	Anduo County	Altitude 5000 and above	Tandui Township	3 villages					No	No	No	No		Yes	48		#NULL!	#NULL!	Not contraceptive				7	5	25	#NULL!	No
feminine		#NULL!		#NULL!	#NULL!	#NULL!	uninfected	feminine	#NULL!	#NULL!	#NULL!	#NULL!	#NULL!	Chaga	H542425197309240044	4	45	Tibetan	17758463222	Village 6, Qiangma Town, Amdo County, Tibet	Tibet Autonomous Region	Naqu region	Anduo County	Altitude 5000 and above	Qiangma Town	6 villages					No	No	No	No		No	#NULL!	30	10	#NULL!	other contraceptive methods			skin buried	5	3	21	#NULL!	No
feminine		#NULL!		#NULL!	#NULL!	#NULL!	uninfected	feminine	#NULL!	#NULL!	#NULL!	#NULL!	#NULL!	Chaga	H542425196809110022	4	50	Tibetan	13549030830	Village 6, Zharen Town, Anduo County	Tibet Autonomous Region	Naqu region	Anduo County	Altitude 5000 and above	Zharen Town	6 villages		Rural household			Yes	No	No	Yes		Yes	47		#NULL!	#NULL!	Not contraceptive				6	6	25	#NULL!	No
HPV non-16,18		#NULL!	hpv infection, mild inflammation	HPV infection	LSIL	5	Dual subtype infection	HPV52, HPV59	52	59	#NULL!	#NULL!	#NULL!	Chaga	H542425196406100022	5	55	Tibetan	17758463583	3 Villages, Zhaqu Township, Amdo County, Tibet	Tibet Autonomous Region	Naqu region	Anduo County	Altitude 5000 and above	Zhaqu Township	3		Rural household			No	No	No	No		Yes	45		#NULL!	#NULL!	Not contraceptive				6	3	17	#NULL!	No
feminine		#NULL!		#NULL!	#NULL!	#NULL!	uninfected	feminine	#NULL!	#NULL!	#NULL!	#NULL!	#NULL!	Chang period	H542425197604110023	4	43	Tibetan	13638963958	Village 3, Zaren Town, Amdo County, Tibet	Tibet Autonomous Region	Naqu region	Anduo County	Altitude 5000 and above	Zharen Town	3					Yes	No	No	No		No	#NULL!	30	5	#NULL!	Not contraceptive				3	3	26	#NULL!	No
feminine		#NULL!		#NULL!	#NULL!	#NULL!	uninfected	feminine	#NULL!	#NULL!	#NULL!	#NULL!	#NULL!	belated wangm	H542425198509140026	3	33	Tibetan	18989062205	Village 6, Qiangma Town, Amdo County, Tibet	Tibet Autonomous Region	Naqu region	Anduo County	Altitude 5000 and above	Qiangma Town	6					No	Yes	No	No		No	#NULL!	30	3	#NULL!	other contraceptive methods			skin buried	4	1	21	#NULL!	No
HPV16,18	CIN1 grade, hpv infection	LISL	hpv infection, moderate inflammation	HPV infection	LSIL	5	Three subtypes of infection	HPV16, HPV52, HPV58	16	52	58	#NULL!	#NULL!	Chi Linwangm	H542425198306050100	3	36	Tibetan	17758468994	Qiangma 1 Village, Anduo County	Tibet Autonomous Region	Naqu region	Anduo County	Altitude 5000 and above	Qiangma Town	1	No abnormalities				No		No	No		No	#NULL!	30	2	#NULL!	other contraceptive methods			ligation	2	2	20	#NULL!	No
feminine		#NULL!		#NULL!	#NULL!	#NULL!	uninfected	feminine	#NULL!	#NULL!	#NULL!	#NULL!	#NULL!	Chi Chi	H54242519680304006X	5	51	Tibetan	13628968521	No. 26, Village 4, Mayong Township, Amdo County, Tibet	Tibet Autonomous Region	Naqu region	Anduo County	Altitude 5000 and above	Mayong Township	4					No	No	No	No		Yes	42		#NULL!	#NULL!	other contraceptive methods			ligation	3	2	23	#NULL!	No
feminine		#NULL!		#NULL!	#NULL!	#NULL!	uninfected	feminine	#NULL!	#NULL!	#NULL!	#NULL!	#NULL!	Chiga	H542425198111270023	3	37	Tibetan	16689063088	4 Villages, Doma Township, Amdo County, Tibet	Tibet Autonomous Region	Naqu region	Anduo County	Altitude 5000 and above	Doma Township	4 villages		Rural household			No	No	Yes	Yes		No	#NULL!	30	15	#NULL!	other contraceptive methods			skin buried	3	2	23	#NULL!	No
HPV non-16,18		#NULL!	hpv infection, moderate inflammation	HPV infection	LSIL	5	single subtype infection	HPV31	31	#NULL!	#NULL!	#NULL!	#NULL!	chilabam	H542425198107120022	3	38	Tibetan	18108983353	Amdo County, Tibet	Tibet Autonomous Region	Naqu region	Anduo County	Altitude 5000 and above	Tsoma Township	5		Rural household			No	No	No	No		No	#NULL!	15~30	3	#NULL!	IUD		twenty three		2	1	20	#NULL!	No
feminine		#NULL!		#NULL!	#NULL!	#NULL!	uninfected	feminine	#NULL!	#NULL!	#NULL!	#NULL!	#NULL!	red begging	H542425198108010087	3	38	Tibetan	18989062552	No. 119, Village 4, Zharen Town, Amdo County, Tibet	Tibet Autonomous Region	Naqu region	Anduo County	Altitude 5000 and above	Zharen Town	4					No	No	No	Yes		No	#NULL!	30~60	7	#NULL!	Not contraceptive				2	2	21	#NULL!	No
feminine		#NULL!		#NULL!	#NULL!	#NULL!	uninfected	feminine	#NULL!	#NULL!	#NULL!	#NULL!	#NULL!	times	H542425196609200023	5	52	Tibetan	18143278283	No. 50, Village 3, Qiangma Town, Amdo County, Tibet	Tibet Autonomous Region	Naqu region	Anduo County	Altitude 5000 and above	Qiangma Town	3					Yes	No	No	No		Yes	37		#NULL!	#NULL!	other contraceptive methods			ligation surgery	3	3	22	#NULL!	No
feminine		#NULL!		#NULL!	#NULL!	#NULL!	uninfected	feminine	#NULL!	#NULL!	#NULL!	#NULL!	#NULL!	times	H54242519660407008X	5	53	Tibetan	13989964499	No. 70, Village 3, Qiangma Town, Amdo County, Tibet	Tibet Autonomous Region	Naqu region	Anduo County	Altitude 5000 and above	Qiangma Town	3 villages					No	No	No	No		Yes	49		#NULL!	#NULL!	Not contraceptive				4	4	23	#NULL!	No
feminine		#NULL!		#NULL!	#NULL!	#NULL!	uninfected	feminine	#NULL!	#NULL!	#NULL!	#NULL!	#NULL!	times	H542425197308090080	4	46	Tibetan	17308968901	5 Villages, Gangni Township, Amdo County, Tibet	Tibet Autonomous Region	Naqu region	Anduo County	Altitude 5000 and above	Gangney Township	5		Rural household			Yes	No	No	No		No	#NULL!	30	3	#NULL!	Not contraceptive				6	1	21	#NULL!	No
feminine		#NULL!		#NULL!	#NULL!	#NULL!	uninfected	feminine	#NULL!	#NULL!	#NULL!	#NULL!	#NULL!	times	H542425195706070043	6	62	Tibetan	13322531867	1 Village, Qiangma Town, Amdo County, Tibet	Tibet Autonomous Region	Naqu region	Anduo County	Altitude 5000 and above	Qiangma Town	1					No	No	No	No		Yes	51		#NULL!	#NULL!	Not contraceptive				6	5	23	#NULL!	No
HPV16,18	CIN grade 3 (HSIL), locally accumulated glands	HISL	ASC_H (not excluded), hpv infection, biopsy recommended	ACS-H	ACS-H	4	single subtype infection	HPV16	16	#NULL!	#NULL!	#NULL!	#NULL!	second security	H542425197705040044	4	42	Tibetan	18184962842	Amdo County, Tibet	Tibet Autonomous Region	Naqu region	Anduo County	Altitude 5000 and above	Qiangma Town	4	cervical mucosa eversion	Rural household			No		No	No		No	#NULL!	30	3	#NULL!	Not contraceptive				4	3	22	#NULL!	No
HPV non-16,18		#NULL!	hpv infection, mild inflammation	HPV infection	LSIL	5	Dual subtype infection	HPV51, HPV58	51	58	#NULL!	#NULL!	#NULL!	Tsengbaum	H542425197008120022	4	49	Tibetan	18743271307	No. 86, Village 6, Qiangma Town, Amdo County, Tibet	Tibet Autonomous Region	Naqu region	Anduo County	Altitude 5000 and above	Qiangma Town	6 villages					No	No	No	No		No	#NULL!	90	1	#NULL!	Not contraceptive				1	1	37	#NULL!	No
feminine		#NULL!		#NULL!	#NULL!	#NULL!	uninfected	feminine	#NULL!	#NULL!	#NULL!	#NULL!	#NULL!	Tsengban	H542425197408260040	4	44	Tibetan	18008967959	5 Village, Qiangma Town, Anduo County	Tibet Autonomous Region	Naqu region	Anduo County	Altitude 5000 and above	Qiangma Town	5					No	No	No	Yes		Yes	42		#NULL!	#NULL!	Not contraceptive				0	0	#NULL!	#NULL!	No
feminine		#NULL!		#NULL!	#NULL!	#NULL!	uninfected	feminine	#NULL!	#NULL!	#NULL!	#NULL!	#NULL!	Seiji	H542425195710140024	6	61	Tibetan	18908967615	Village 4, Yanshiping Town, Amdo County, Tibet	Tibet Autonomous Region	Naqu region	Anduo County	Altitude 5000 and above	Yanshiping Town	4		Rural household			No	Yes	No	No		Yes	50		#NULL!	#NULL!	Not contraceptive				5	1	25	#NULL!	No
HPV non-16,18		#NULL!		#NULL!	#NULL!	#NULL!	Dual subtype infection	HPV31, HPV59	31	59	#NULL!	#NULL!	#NULL!	Sub-measures	H542425196907290020	4	50	Tibetan	13322569024	Amdo County, Tibet	Tibet Autonomous Region	Naqu region	Anduo County	Altitude 5000 and above	Doma Township	2		Rural household			Yes	No	No	Yes		Yes	46		#NULL!	#NULL!	other contraceptive methods			ligation	3	2	19	#NULL!	No
HPV16,18	Chronic cervicitis, hpv infection, LSIL	LISL	hpv infection	HPV infection	LSIL	5	single subtype infection	HPV16	16	#NULL!	#NULL!	#NULL!	#NULL!	Sub-measures	H542425197205130027	4	47	Tibetan	15728965255	1 Village, Pana Town, Anduo County	Tibet Autonomous Region	Naqu region	Anduo County	Altitude 5000 and above	Phana Town	1	chronic cervicitis				No		No	Yes		No	#NULL!	90-	3	#NULL!	other contraceptive methods			ligation	5	4	21	#NULL!	No
feminine		#NULL!		#NULL!	#NULL!	#NULL!	uninfected	feminine	#NULL!	#NULL!	#NULL!	#NULL!	#NULL!	Tsunderham	H542425198107240067	3	38	Tibetan	13638966279	No. 0816, Village 5, Doma Township, Amdo County, Tibet	Tibet Autonomous Region	Naqu region	Anduo County	Altitude 5000 and above	Doma Township	5					Yes	No	No	No		No	#NULL!	30	5	#NULL!	Not contraceptive				3	3	22	#NULL!	No
HPV non-16,18		#NULL!	hpv infection, moderate inflammation	HPV infection	LSIL	5	single subtype infection	HPV56	56	#NULL!	#NULL!	#NULL!	#NULL!	Tzudan Zhuma	H542425198107280026	3	38	Tibetan	13518969691	No. 79, Village 6, Qiangma Town, Amdo County, Tibet	Tibet Autonomous Region	Naqu region	Anduo County	Altitude 5000 and above	Qiangma Town	6 villages					No	No	No	Yes	itching	No	#NULL!	60	2	#NULL!	other contraceptive methods			skin buried	3	2	22	#NULL!	No
HPV non-16,18		#NULL!	hpv infection, mild inflammation	HPV infection	LSIL	5	single subtype infection	HPV31	31	#NULL!	#NULL!	#NULL!	#NULL!	Tsidan Dolma	H542425198102200023	3	38	Tibetan	15889087088	No. 4, Village 2, Bangai Township, Amdo County, Tibet	Tibet Autonomous Region	Naqu region	Anduo County	Altitude 5000 and above	Help Aixiang	2					No	No	No	No		No	#NULL!	28	7	#NULL!	other contraceptive methods			skin buried	2	2	20	#NULL!	No
feminine		#NULL!		#NULL!	#NULL!	#NULL!	uninfected	feminine	#NULL!	#NULL!	#NULL!	#NULL!	#NULL!	sequence	H542425196303080022	5	56	Tibetan	13518967651	Amdo County, Tibet	Tibet Autonomous Region	Naqu region	Anduo County	Altitude 5000 and above	Phana Town	1		Rural household			No	No	No	No		Yes	53		#NULL!	#NULL!	Not contraceptive				4	2	22	#NULL!	No
feminine		#NULL!		#NULL!	#NULL!	#NULL!	uninfected	feminine	#NULL!	#NULL!	#NULL!	#NULL!	#NULL!	Tsaga	H542425198104010047	3	38	Tibetan	13322567914	Village 2, Cuoma Township, Anduo County	Tibet Autonomous Region	Naqu region	Anduo County	Altitude 5000 and above	Tsoma Township	2					No	No	No	Yes	less	No	#NULL!	30	1	#NULL!	Not contraceptive				5	5	20	#NULL!	No
feminine		#NULL!		#NULL!	#NULL!	#NULL!	uninfected	feminine	#NULL!	#NULL!	#NULL!	#NULL!	#NULL!	Tsukichi	H542425197706010023	4	42	Tibetan	18208067710	No. 8, Village 4, Zharen Town, Amdo County, Tibet	Tibet Autonomous Region	Naqu region	Anduo County	Altitude 5000 and above	Zharen Town	3 villages					No	No	No	No	Odor, yellowing, itching	No	#NULL!	30	15	#NULL!	condom				2	2	27	#NULL!	No
feminine		#NULL!		#NULL!	#NULL!	#NULL!	uninfected	feminine	#NULL!	#NULL!	#NULL!	#NULL!	#NULL!	Tsukichi	H542425198202030121	3	37	Tibetan	13389790733	6 Villages, Cuoma Township, Amdo County, Tibet	Tibet Autonomous Region	Naqu region	Anduo County	Altitude 5000 and above	Tsoma Township	6 villages					No	No	No	No		No	#NULL!	30	3	#NULL!	IUD		1		5	5	20	#NULL!	No
feminine		#NULL!		#NULL!	#NULL!	#NULL!	uninfected	feminine	#NULL!	#NULL!	#NULL!	#NULL!	#NULL!	Tsukichi	H54242519720206006X	4	47	Tibetan	13322562238	No. 49, Village 7, Maqu Township, Amdo County, Tibet	Tibet Autonomous Region	Naqu region	Anduo County	Altitude 5000 and above	Maqu Township	5 villages					No	No	No	No		No	#NULL!	28	7	#NULL!	other contraceptive methods			ligation	3	2	21	#NULL!	No
feminine		#NULL!		#NULL!	#NULL!	#NULL!	uninfected	feminine	#NULL!	#NULL!	#NULL!	#NULL!	#NULL!	Tsukichi	H542425197904020062	3	40	Tibetan	13638967911	No. 103, Village 3, Qiangma Town, Amdo County, Tibet	Tibet Autonomous Region	Naqu region	Anduo County	Altitude 5000 and above	Qiangma Town	3					No	No	No	No		No	#NULL!	28	3	#NULL!	Not contraceptive				2	2	25	#NULL!	No
feminine		#NULL!		#NULL!	#NULL!	#NULL!	uninfected	feminine	#NULL!	#NULL!	#NULL!	#NULL!	#NULL!	Tsukichi	H542425197207040025	4	47	Tibetan	18289066218	No. 72, Village 4, Cuoma Township, Amdo County, Tibet	Tibet Autonomous Region	Naqu region	Anduo County	Altitude 5000 and above	Tsoma Township	4 villages					No	No	No	No		No	#NULL!	30	3	#NULL!	Not contraceptive				2	2	21	#NULL!	No
feminine		#NULL!		#NULL!	#NULL!	#NULL!	uninfected	feminine	#NULL!	#NULL!	#NULL!	#NULL!	#NULL!	Tsukichi	H542425195907290026	5	60	Tibetan	18789267266	No. 5, Village 8, Zharen Town, Amdo County, Tibet	Tibet Autonomous Region	Naqu region	Anduo County	Altitude 5000 and above	Zharen Town	8					Yes	No	No	No		Yes	51		#NULL!	#NULL!	Not contraceptive				2	2	25	#NULL!	No
HPV non-16,18		#NULL!	hpv infection, mild inflammation	HPV infection	LSIL	5	Dual subtype infection	HPV39, HPV56	39	56	#NULL!	#NULL!	#NULL!	Tsukichi	H542425198404010049	3	35	Tibetan	18708065059	Village 6, Zharen Town, Anduo County	Tibet Autonomous Region	Naqu region	Anduo County	Altitude 5000 and above	Zharen Town	6 villages					Yes	No	No	Yes	Odor, yellowing, itching	No	#NULL!	30	3	#NULL!	Not contraceptive				6	3	20	#NULL!	No
HPV non-16,18		#NULL!		#NULL!	#NULL!	#NULL!	single subtype infection	HPV68	68	#NULL!	#NULL!	#NULL!	#NULL!	Tsukichi	H542425197801050066	4	41	Tibetan	18196300088	Village 2, Pana Town, Amdo County, Tibet	Tibet Autonomous Region	Naqu region	Anduo County	Altitude 5000 and above	Phana Town	2 villages					No	No	No	No		No	#NULL!	30	3	#NULL!	Not contraceptive				8	6	20	#NULL!	No
HPV non-16,18		#NULL!	hpv infection, mild inflammation	HPV infection	LSIL	5	single subtype infection	HPV51	51	#NULL!	#NULL!	#NULL!	#NULL!	Gitsum	H542425197806240029	4	41	Tibetan	18076963425	Village 6, Qiangma Town, Anduo County	Tibet Autonomous Region	Naqu region	Anduo County	Altitude 5000 and above	Qiangma Town	6					No	No	No	No		No	#NULL!	60	11	#NULL!	other contraceptive methods			skin buried	3	3	19	#NULL!	No
feminine		#NULL!		#NULL!	#NULL!	#NULL!	uninfected	feminine	#NULL!	#NULL!	#NULL!	#NULL!	#NULL!	Gillam	H542425198206070083	3	37	Tibetan	15628055330	No. 58, Village 2, Pana Town, Amdo County, Tibet	Tibet Autonomous Region	Naqu region	Anduo County	Altitude 5000 and above	Phana Town	2					No	No	No	Yes	odor yellow itching	No	#NULL!	30~90	3	#NULL!	other contraceptive methods			ligation	3	2	20	#NULL!	No
HPV non-16,18		#NULL!	hpv infection, mild inflammation	HPV infection	LSIL	5	single subtype infection	HPV66	66	#NULL!	#NULL!	#NULL!	#NULL!	Tsuji Dolma	H542425198406120022	3	35	Tibetan	13322561231	No. 12, Village 6, Qiangma Town, Anduo County	Tibet Autonomous Region	Naqu region	Anduo County	Altitude 5000 and above	Qiangma Town	6 villages					No	No	No	No		No	#NULL!	30	2	#NULL!	condom				3	2	30	#NULL!	No
feminine		#NULL!		#NULL!	#NULL!	#NULL!	uninfected	feminine	#NULL!	#NULL!	#NULL!	#NULL!	#NULL!	Cijie	H542425197304050049	4	46	Tibetan	18143273522	Village 4, Zaren Town, Amdo County, Tibet	Tibet Autonomous Region	Naqu region	Anduo County	Altitude 5000 and above	Zharen Town	4 villages		Rural household			No	No	No	Yes		No	#NULL!	30	4	#NULL!	Not contraceptive				6	1	21	#NULL!	No
feminine		#NULL!		#NULL!	#NULL!	#NULL!	uninfected	feminine	#NULL!	#NULL!	#NULL!	#NULL!	#NULL!	Tszyutsom	H542425197803150044	4	41	Tibetan	18143269893	No. 11, Village 7, Yanshiping Town, Amdo County, Tibet	Tibet Autonomous Region	Naqu region	Anduo County	Altitude 5000 and above	Yanshiping Town	4					No	No	No	No		No	#NULL!	30	3	#NULL!	Not contraceptive				6	4	21	#NULL!	No
feminine		#NULL!		#NULL!	#NULL!	#NULL!	uninfected	feminine	#NULL!	#NULL!	#NULL!	#NULL!	#NULL!	pull	H542425197607080026	4	43	Tibetan	18143268903	Amdo County, Tibet	Tibet Autonomous Region	Naqu region	Anduo County	Altitude 5000 and above	Mayong Township	1		Rural household			No	No	No	Yes	itching	No	#NULL!	20~30	4	#NULL!	other contraceptive methods			skin buried	5	2	19	#NULL!	No
HPV non-16,18		#NULL!	hpv infection, mild inflammation	HPV infection	LSIL	5	single subtype infection	HPV66	66	#NULL!	#NULL!	#NULL!	#NULL!	Tsemei Tsering	H542425197306150027	4	46	Tibetan	15726769983	Village 3, Qiangma Town, Amdo County, Tibet	Tibet Autonomous Region	Naqu region	Anduo County	Altitude 5000 and above	Qiangma Town	3		Rural household			No	No	Yes	Yes		No	#NULL!	30	#NULL!	#NULL!	Not contraceptive				5	5	21	#NULL!	No
feminine		#NULL!		#NULL!	#NULL!	#NULL!	uninfected	feminine	#NULL!	#NULL!	#NULL!	#NULL!	#NULL!	Times	H542425196603080024	5	53	Tibetan	18798966771	1 Village, Bangai Township, Amdo County, Tibet	Tibet Autonomous Region	Naqu region	Anduo County	Altitude 5000 and above	Help Aixiang	1		Rural household			Yes	No	No	No		Yes	45		#NULL!	#NULL!	Not contraceptive				5	3	24	#NULL!	No
HPV non-16,18		#NULL!		#NULL!	#NULL!	#NULL!	single subtype infection	HPV68	68	#NULL!	#NULL!	#NULL!	#NULL!	second green	H542425196103030020	5	58	Tibetan	17888069391	Amdo County, Tibet	Tibet Autonomous Region	Naqu region	Anduo County	Altitude 5000 and above	Phana Town	1		Rural household			Yes	No	No	No		Yes	54		#NULL!	#NULL!	other contraceptive methods			ligation	2	1	20	#NULL!	No
feminine		#NULL!		#NULL!	#NULL!	#NULL!	uninfected	feminine	#NULL!	#NULL!	#NULL!	#NULL!	#NULL!	next autumn	H542425198008080061	3	39	Tibetan	18368065805	No. 65, Village 9, Zharen Town, Anduo County	Tibet Autonomous Region	Naqu region	Anduo County	Altitude 5000 and above	Zharen Town	9					No	No	No	Yes		uncertain	#NULL!	30	4	#NULL!	other contraceptive methods			skin buried	2	2	25	#NULL!	No
feminine		#NULL!		#NULL!	#NULL!	#NULL!	uninfected	feminine	#NULL!	#NULL!	#NULL!	#NULL!	#NULL!	next autumn	H542425196307030049	5	56	Tibetan	18898065044	No. 108, Village 5, Cuoma Township, Amdo County, Tibet	Tibet Autonomous Region	Naqu region	Anduo County	Altitude 5000 and above	Tsoma Township	5 villages					No	No	No	No		No	#NULL!	30	3	#NULL!	Not contraceptive				7	7	22	#NULL!	No
feminine		#NULL!		#NULL!	#NULL!	#NULL!	uninfected	feminine	#NULL!	#NULL!	#NULL!	#NULL!	#NULL!	second song	H542425198003150024	3	39	Tibetan	17308964347	No. 209, Village 4, Pana Town, Amdo County, Tibet	Tibet Autonomous Region	Naqu region	Anduo County	Altitude 5000 and above	Phana Town	4 villages					No	No	No	No		No	#NULL!	60	3	#NULL!	other contraceptive methods			skin buried	1	1	26	#NULL!	No
feminine		#NULL!		#NULL!	#NULL!	#NULL!	uninfected	feminine	#NULL!	#NULL!	#NULL!	#NULL!	#NULL!	Tsering	H542425197405250023	4	45	Tibetan	18143269614	No. 12, Village 8, Zharen Town, Amdo County, Tibet	Tibet Autonomous Region	Naqu region	Anduo County	Altitude 5000 and above	Zharen Town	8					No	No	No	Yes	peculiar smell	No	#NULL!	28	3	#NULL!	other contraceptive methods			ligation	3	3	21	#NULL!	No
feminine		#NULL!		#NULL!	#NULL!	#NULL!	uninfected	feminine	#NULL!	#NULL!	#NULL!	#NULL!	#NULL!	Tsering	H54242519750803004X	4	44	Tibetan	18489261311	No. 69, Village 1, Cuoma Township, Amdo County, Tibet	Tibet Autonomous Region	Naqu region	Anduo County	Altitude 5000 and above	Tsoma Township	1 village					No	No	No	No		No	#NULL!	30	3	#NULL!	other contraceptive methods			ligation	4	3	22	#NULL!	No
HPV non-16,18		#NULL!	ASC_US, hpv infection, biopsy recommended	ASC-US	ASC-US	3	Three subtypes of infection	HPV51, HPV52, HPV59	51	52	59	#NULL!	#NULL!	Tsering	H542425196605080028	5	53	Tibetan	13659533221	No. 6, Village 1, Qiangma Town, Amdo County, Tibet	Tibet Autonomous Region	Naqu region	Anduo County	Altitude 5000 and above	Qiangma Town	1					Yes	No	No	No		Yes	37		#NULL!	#NULL!	Not contraceptive				6	5	25	#NULL!	No
feminine		#NULL!		#NULL!	#NULL!	#NULL!	uninfected	feminine	#NULL!	#NULL!	#NULL!	#NULL!	#NULL!	Tsering Baji	H54242519550927002X	6	63	Tibetan	18076965676	No. 9, Village 3, Mayong Township, Amdo County, Tibet	Tibet Autonomous Region	Naqu region	Anduo County	Altitude 5000 and above	Mayong Township	3 villages					No	No	No	No		Yes	50		#NULL!	#NULL!	Not contraceptive				6	2	20	#NULL!	No
feminine		#NULL!		#NULL!	#NULL!	#NULL!	uninfected	feminine	#NULL!	#NULL!	#NULL!	#NULL!	#NULL!	Tsering Badro	H542425196804150025	5	51	Tibetan	18589167111	No. 19, Village 2, Pana Town, Amdo County, Tibet	Tibet Autonomous Region	Naqu region	Anduo County	Altitude 5000 and above	Phana Town	2					No	No	Yes	Yes	Odor, yellowing, itching	No	#NULL!	45	5	#NULL!	Not contraceptive				8	7	21	#NULL!	No
HPV non-16,18		#NULL!		#NULL!	#NULL!	#NULL!	single subtype infection	HPV31	31	#NULL!	#NULL!	#NULL!	#NULL!	Tsering Baizong	H542425198108301722	3	37	Tibetan	17784564260	No. 3, Village 2, Doma Township, Amdo County, Tibet	Tibet Autonomous Region	Naqu region	Anduo County	Altitude 5000 and above	Doma Township	2					Yes	No	No	Yes	odor yellow itching	No	#NULL!	30~60	3	#NULL!	Not contraceptive				3	3	21	#NULL!	No
feminine		#NULL!		#NULL!	#NULL!	#NULL!	uninfected	feminine	#NULL!	#NULL!	#NULL!	#NULL!	#NULL!	Tsering Benjie	H542425198403030048	3	35	Tibetan	17758469489	No. 12, Village 5, Bangai Township, Amdo County, Tibet	Tibet Autonomous Region	Naqu region	Anduo County	Altitude 5000 and above	Help Aixiang	5 villages					No	No	No	Yes	Odor, yellowing, itching	No	#NULL!	30	3	#NULL!	other contraceptive methods			ligation	2	2	21	#NULL!	No
feminine		#NULL!		#NULL!	#NULL!	#NULL!	uninfected	feminine	#NULL!	#NULL!	#NULL!	#NULL!	#NULL!	Tsering Bianjue	H542425198305090020	3	36	Tibetan	17708962990	No. 39, Village 2, Zharen Town, Amdo County, Tibet	Tibet Autonomous Region	Naqu region	Anduo County	Altitude 5000 and above	Zharen Town	2					No	No	No	No		No	#NULL!	30	3	#NULL!	Not contraceptive				2	2	25	#NULL!	No
feminine		#NULL!		#NULL!	#NULL!	#NULL!	uninfected	feminine	#NULL!	#NULL!	#NULL!	#NULL!	#NULL!	Tsering Tso	H542425198502040129	3	34	Tibetan	18008966588	3 Villages, Maqu Township, Amdo County, Tibet 2012	Tibet Autonomous Region	Naqu region	Anduo County	Altitude 5000 and above	Maqu Township	3		Rural household			No	No	No	Yes		No	#NULL!	30	2	#NULL!	other contraceptive methods			skin buried	2	2	20	#NULL!	No
feminine		#NULL!		#NULL!	#NULL!	#NULL!	uninfected	feminine	#NULL!	#NULL!	#NULL!	#NULL!	#NULL!	Tsering Tsom	H542425198212070020	3	36	Tibetan	18143269489	Village 4, Yanshiping Town, Amdo County, Tibet	Tibet Autonomous Region	Naqu region	Anduo County	Altitude 5000 and above	Yanshiping Town	4					Yes	No	No	Yes	yellow odor itching	No	#NULL!	30	3	#NULL!	IUD		1		6	5	18	#NULL!	No
feminine		#NULL!		#NULL!	#NULL!	#NULL!	uninfected	feminine	#NULL!	#NULL!	#NULL!	#NULL!	#NULL!	Tsering Tsom	H542425197108180022	4	48	Tibetan	18143273377	Village of Yanshiping, Amdo County, Tibet	Tibet Autonomous Region	Naqu region	Anduo County	Altitude 5000 and above	Yanshiping Town	4		Rural household			Yes	No	No	No		No	#NULL!	30	3	#NULL!	other contraceptive methods			ligation	3	3	21	#NULL!	No
feminine		#NULL!		#NULL!	#NULL!	#NULL!	uninfected	feminine	#NULL!	#NULL!	#NULL!	#NULL!	#NULL!	Tsering Tsom	H542425197107220029	4	48	Tibetan	13989060804	No. 1 attached to No. 24, Cuoma Township, Amdo County, Tibet	Tibet Autonomous Region	Naqu region	Anduo County	Altitude 5000 and above	Tsoma Township	1					No	No	No	No		No	#NULL!	28	10	#NULL!	other contraceptive methods			ligation surgery	2	1	28	#NULL!	No
HPV16,18	Chronic cervicitis, hpv infection	HPV infection	hpv infection, moderate inflammation	HPV infection	LSIL	5	Dual subtype infection	HPV18, HPV66	18	66	#NULL!	#NULL!	#NULL!	Tsering Daji	H542425197304140028	4	46	Tibetan	15348961067	Village 6, Qiangma Town, Anduo County	Tibet Autonomous Region	Naqu region	Anduo County	Altitude 5000 and above	Qiangma Town	6	atrophic inflammation				Yes		No	No		Yes	45		#NULL!	#NULL!	Not contraceptive				5	4	19	#NULL!	No
HPV non-16,18		#NULL!	hpv infection	HPV infection	LSIL	5	single subtype infection	HPV68	68	#NULL!	#NULL!	#NULL!	#NULL!	Tsering Dekyi	H542425198512080028	3	33	Tibetan	18897395388	5 Villages, Maqu Township, Amdo County, Tibet	Tibet Autonomous Region	Naqu region	Anduo County	Altitude 5000 and above	Maqu Township	5					No	No	No	Yes	odor yellow itching	No	#NULL!	30	3	#NULL!	IUD		12		2	1	18	#NULL!	No
feminine		#NULL!		#NULL!	#NULL!	#NULL!	uninfected	feminine	#NULL!	#NULL!	#NULL!	#NULL!	#NULL!	Tsering Dekyi	H542425197102100028	4	48	Tibetan	13549030383	No. 10, Village 11, Zharen Town, Amdo County, Tibet	Tibet Autonomous Region	Naqu region	Anduo County	Altitude 5000 and above	Zharen Town	5					No	No	No	No		No	#NULL!	15~20	3	#NULL!	IUD		20		3	1	21	#NULL!	No
feminine		#NULL!		#NULL!	#NULL!	#NULL!	uninfected	feminine	#NULL!	#NULL!	#NULL!	#NULL!	#NULL!	Tsering Dekyi	H542425197503040089	4	44	Tibetan	18708079081	No. 64, Village 2, Zharen Town, Amdo County, Tibet	Tibet Autonomous Region	Naqu region	Anduo County	Altitude 5000 and above	Zharen Town	2					No	No	No	Yes	odor yellow itching	No	#NULL!	15-30	4	#NULL!	IUD		5		4	4	18	#NULL!	No
feminine		#NULL!		#NULL!	#NULL!	#NULL!	uninfected	feminine	#NULL!	#NULL!	#NULL!	#NULL!	#NULL!	Tsering Dekyi	H542425196903040083	4	50	Tibetan	13549039222	No. 74, Village 1, Cuoma Township, Amdo County, Tibet	Tibet Autonomous Region	Naqu region	Anduo County	Altitude 5000 and above	Tsoma Township	1					No	No	No	No		Yes	47		#NULL!	#NULL!	other contraceptive methods			ligation	1	1	21	#NULL!	No
feminine		#NULL!		#NULL!	#NULL!	#NULL!	uninfected	feminine	#NULL!	#NULL!	#NULL!	#NULL!	#NULL!	Tsering Dekyi	H542425197005010020	4	49	Tibetan	13322560650	No. 100, Village 12, Zharen Town, Amdo County, Tibet	Tibet Autonomous Region	Naqu region	Anduo County	Altitude 5000 and above	Zharen Town	4 villages					No	No	No	Yes		No	#NULL!	30	3	#NULL!	other contraceptive methods			ligation	2	2	26	#NULL!	No
feminine		#NULL!		#NULL!	#NULL!	#NULL!	uninfected	feminine	#NULL!	#NULL!	#NULL!	#NULL!	#NULL!	Tsering Dekyi	H542425196005270020	5	59	Tibetan	18284068396	No. 4, Village 8, Zharen Town, Amdo County, Tibet	Tibet Autonomous Region	Naqu region	Anduo County	Altitude 5000 and above	Zharen Town	8 villages					No	No	No	No		Yes	52		#NULL!	#NULL!	Not contraceptive				4	4	25	#NULL!	No
feminine		#NULL!		#NULL!	#NULL!	#NULL!	uninfected	feminine	#NULL!	#NULL!	#NULL!	#NULL!	#NULL!	Tsering Dekyi	H542425194804170027	6	71	Tibetan	17589062335	No. 23, Village 3, Bangai Township, Amdo County, Tibet	Tibet Autonomous Region	Naqu region	Anduo County	Altitude 5000 and above	Help Aixiang	3 villages					No	No	No	Yes	Odor, yellowing, itching	Yes	51		#NULL!	#NULL!	Not contraceptive				15	6	22	#NULL!	No
HPV16,18		#NULL!		#NULL!	#NULL!	#NULL!	Dual subtype infection	HPV16, HPV52	16	52	#NULL!	#NULL!	#NULL!	Tsering Deqing	H542425197105020066	4	48	Tibetan	17889265769	Village 10, Zaren Town, Amdo County, Tibet	Tibet Autonomous Region	Naqu region	Anduo County	Altitude 5000 and above	Zharen Town	10					No		No	No		No	#NULL!	30	3	#NULL!	Not contraceptive				1	1	41	#NULL!	No
feminine		#NULL!		#NULL!	#NULL!	#NULL!	uninfected	feminine	#NULL!	#NULL!	#NULL!	#NULL!	#NULL!	Tsering Gaji	H542425197403070045	4	45	Tibetan	15889062957	No. 85, Village 6, Zharen Town, Amdo County, Tibet	Tibet Autonomous Region	Naqu region	Anduo County	Altitude 5000 and above	Zharen Town	6					No	No	No	Yes	odor yellow itching	No	#NULL!	30	3	#NULL!	IUD		1		2	2	20	#NULL!	No
feminine		#NULL!		#NULL!	#NULL!	#NULL!	uninfected	feminine	#NULL!	#NULL!	#NULL!	#NULL!	#NULL!	Tseringhi	H542425197908070024	3	40	Tibetan	17708904757	No. 15, Village 5, Doma Township, Amdo County, Tibet	Tibet Autonomous Region	Naqu region	Anduo County	Altitude 5000 and above	Doma Township	5 villages					No	No	No	No		Yes	35		#NULL!	#NULL!	other contraceptive methods			ligation	2	2	18	#NULL!	No
feminine		#NULL!		#NULL!	#NULL!	#NULL!	uninfected	feminine	#NULL!	#NULL!	#NULL!	#NULL!	#NULL!	Tseringhi	H542425196802270023	5	51	Tibetan	18908965153	4 Villages, Doma Township, Anduo County	Tibet Autonomous Region	Naqu region	Anduo County	Altitude 5000 and above	Doma Township	4					No	No	No	Yes	itching	No	#NULL!	150	3	#NULL!	other contraceptive methods			ligation	3	3	19	#NULL!	No
feminine		#NULL!		#NULL!	#NULL!	#NULL!	uninfected	feminine	#NULL!	#NULL!	#NULL!	#NULL!	#NULL!	Tseringhi	H542425197808120047	4	41	Tibetan	18089069169	No. 85, Village 2, Cuoma Township, Amdo County, Tibet	Tibet Autonomous Region	Naqu region	Anduo County	Altitude 5000 and above	Tsoma Township	2					Yes	No	No	Yes	odor yellow itching	No	#NULL!	30	7	#NULL!	Not contraceptive				1	1	22	#NULL!	No
feminine		#NULL!		#NULL!	#NULL!	#NULL!	uninfected	feminine	#NULL!	#NULL!	#NULL!	#NULL!	#NULL!	Tseringhi	H542425197201050046	4	47	Tibetan	18089062353	No. 2 and No. 7, Village 4, Pana Town, Amdo County, Tibet	Tibet Autonomous Region	Naqu region	Anduo County	Altitude 5000 and above	Phana Town	4 villages					No	No	No	Yes	less	No	#NULL!	30	5	#NULL!	Not contraceptive				3	3	20	#NULL!	No
HPV non-16,18		#NULL!	hpv infection, mild inflammation	HPV infection	LSIL	5	single subtype infection	HPV68	68	#NULL!	#NULL!	#NULL!	#NULL!	Tsering Jizong	H542425197608090023	4	43	Tibetan	18143861293	Village 4, Zaren Town, Amdo County, Tibet	Tibet Autonomous Region	Naqu region	Anduo County	Altitude 5000 and above	Zharen Town	4					No	No	No	Yes	peculiar smell	No	#NULL!	30	3	#NULL!	other contraceptive methods			skin buried	5	3	20	#NULL!	No
feminine		#NULL!		#NULL!	#NULL!	#NULL!	uninfected	feminine	#NULL!	#NULL!	#NULL!	#NULL!	#NULL!	Tsering Jie	H542425196404050041	5	55	Tibetan	18798962783	No. 91, Village 3, Zharen Town, Amdo County, Tibet	Tibet Autonomous Region	Naqu region	Anduo County	Altitude 5000 and above	Zharen Town	3					No	No	No	No		Yes	54		#NULL!	#NULL!	Not contraceptive				5	5	25	#NULL!	No
feminine		#NULL!		#NULL!	#NULL!	#NULL!	uninfected	feminine	#NULL!	#NULL!	#NULL!	#NULL!	#NULL!	Tsering Raj	H542425198007020040	3	39	Tibetan	17308968592	No. 1, Village 6, Cuoma Township, Amdo County, Tibet	Tibet Autonomous Region	Naqu region	Anduo County	Altitude 5000 and above	Tsoma Township	6					Yes	No	No	Yes		No	#NULL!	60	3	#NULL!	other contraceptive methods			skin buried	4	3	21	#NULL!	No
HPV non-16,18		#NULL!	hpv infection, mild inflammation	HPV infection	LSIL	5	single subtype infection	HPV66	66	#NULL!	#NULL!	#NULL!	#NULL!	Tsering Raj	H542425195903170027	5	60	Tibetan	18141465134	No. 118, Village 1, Cuoma Township, Amdo County, Tibet	Tibet Autonomous Region	Naqu region	Anduo County	Altitude 5000 and above	Tsoma Township	1					No	No	No	Yes	odor yellow itching	Yes	54		#NULL!	#NULL!	Not contraceptive				5	4	18	#NULL!	No
feminine		#NULL!		#NULL!	#NULL!	#NULL!	uninfected	feminine	#NULL!	#NULL!	#NULL!	#NULL!	#NULL!	Tsering Ram	H542425197801230024	4	41	Tibetan	13648965236	Village 2, Andopana Township, Tibet	Tibet Autonomous Region	Naqu region	Anduo County	Altitude 5000 and above	Phana Town	2		Urban Hukou			No	No	No	No		No	#NULL!	30	4	#NULL!	other contraceptive methods			ligation	3	1	25	#NULL!	No
feminine		#NULL!		#NULL!	#NULL!	#NULL!	uninfected	feminine	#NULL!	#NULL!	#NULL!	#NULL!	#NULL!	Tsering Ram	H542425196602130042	5	53	Tibetan	15318969541	No. 88, Village 3, Qiangma Town, Amdo County, Tibet	Tibet Autonomous Region	Naqu region	Anduo County	Altitude 5000 and above	Qiangma Town	3					No	No	No	No		Yes	48		#NULL!	#NULL!	other contraceptive methods			ligation	6	5	17	#NULL!	No
feminine		#NULL!		#NULL!	#NULL!	#NULL!	uninfected	feminine	#NULL!	#NULL!	#NULL!	#NULL!	#NULL!	Tsering Ram	H542425198008230023	3	38	Tibetan	18076962266	No. 65, Village 8, Zharen Town, Amdo County, Tibet	Tibet Autonomous Region	Naqu region	Anduo County	Altitude 5000 and above	Zharen Town	8 villages					No	No	No	Yes		No	#NULL!	30	8	#NULL!	other contraceptive methods			ligation surgery	2	2	24	#NULL!	No
feminine		#NULL!		#NULL!	#NULL!	#NULL!	uninfected	feminine	#NULL!	#NULL!	#NULL!	#NULL!	#NULL!	Tsering Ram	H542425198309200047	3	35	Tibetan	13322563412	No. 35, Village 3, Mayong Township, Amdo County, Tibet	Tibet Autonomous Region	Naqu region	Anduo County	Altitude 5000 and above	Mayong Township	3					No	No	No	Yes	less	No	#NULL!	10~15	3	#NULL!	other contraceptive methods			skin buried	2	2	21	#NULL!	No
feminine		#NULL!		#NULL!	#NULL!	#NULL!	uninfected	feminine	#NULL!	#NULL!	#NULL!	#NULL!	#NULL!	Tsering Ram	H542425198109110020	3	37	Tibetan	18008968051	No. 75, Village 9, Zharen Town, Amdo County, Tibet	Tibet Autonomous Region	Naqu region	Anduo County	Altitude 5000 and above	Zharen Town	9					No	No	No	No		No	#NULL!	30~150	3	#NULL!	other contraceptive methods			skin buried	5	3	21	#NULL!	No
feminine		#NULL!		#NULL!	#NULL!	#NULL!	uninfected	feminine	#NULL!	#NULL!	#NULL!	#NULL!	#NULL!	Tsering Ram	H542425196605120026	5	53	Tibetan	13658968836	Amdo County, Tibet	Tibet Autonomous Region	Naqu region	Anduo County	Altitude 5000 and above	Tsoma Township	5		Rural household			Yes	No	No	No		Yes	44		#NULL!	#NULL!	other contraceptive methods			skin buried	8	7	21	#NULL!	No
HPV non-16,18		#NULL!		#NULL!	#NULL!	#NULL!	single subtype infection	HPV31	31	#NULL!	#NULL!	#NULL!	#NULL!	Tsering Ram	H542425198406070168	3	35	Tibetan	15889090880	4 Villages, Maqu Township, Amdo County, Tibet	Tibet Autonomous Region	Naqu region	Anduo County	Altitude 5000 and above	Maqu Township	4		Rural household			No	No	No	No		No	#NULL!	30	2	#NULL!	Not contraceptive				1	1	25	#NULL!	No
feminine		#NULL!		#NULL!	#NULL!	#NULL!	uninfected	feminine	#NULL!	#NULL!	#NULL!	#NULL!	#NULL!	Tsering Ram	H542425196309240023	5	55	Tibetan	17730893250	No. 124, Village 6, Qiangma Town, Amdo County, Tibet	Tibet Autonomous Region	Naqu region	Anduo County	Altitude 5000 and above	Qiangma Town	6					No	No	No	No		Yes	45		#NULL!	#NULL!	Not contraceptive				2	0	2	#NULL!	No
HPV non-16,18		#NULL!	hpv infection, mild inflammation	HPV infection	LSIL	5	Dual subtype infection	HPV51, HPV68	51	68	#NULL!	#NULL!	#NULL!	Tsering Ram	H542425197707190062	4	42	Tibetan	18184961519	No. 35, Village 2, Zhaqu Township, Amdo County, Tibet	Tibet Autonomous Region	Naqu region	Anduo County	Altitude 5000 and above	Zhaqu Township	2					No	No	No	Yes		No	#NULL!	30-180	2	#NULL!	Not contraceptive				2	2	21	#NULL!	No
feminine		#NULL!		#NULL!	#NULL!	#NULL!	uninfected	feminine	#NULL!	#NULL!	#NULL!	#NULL!	#NULL!	Tsering Ram	H542425198002030047	3	39	Tibetan	17308968357	No. 100, Village 4, Cuoma Township, Amdo County, Tibet	Tibet Autonomous Region	Naqu region	Anduo County	Altitude 5000 and above	Tsoma Township	6					Yes	No	No	No		No	#NULL!	30	3	#NULL!	Not contraceptive				3	3	24	#NULL!	No
feminine		#NULL!		#NULL!	#NULL!	#NULL!	uninfected	feminine	#NULL!	#NULL!	#NULL!	#NULL!	#NULL!	Tsering Ram	H542421197908230088	3	39	Tibetan	14718967573	Village 11, Zharen Town, Amdo County, Tibet	Tibet Autonomous Region	Naqu region	Anduo County	Altitude 5000 and above	Zharen Town	11					No	No	No	No		No	#NULL!	30	3	#NULL!	Not contraceptive				4	2	21	#NULL!	No
HPV non-16,18		#NULL!		#NULL!	#NULL!	#NULL!	Three subtypes of infection	HPV51, HPV52, HPV66	51	52	66	#NULL!	#NULL!	Tsering Ram	H542425196208190020	5	57	Tibetan	18008969154	No. 1, Village 3, Zhaqu Township, Amdo County, Tibet	Tibet Autonomous Region	Naqu region	Anduo County	Altitude 5000 and above	Zhaqu Township	3 villages					Yes	No	No	No		Yes	50		#NULL!	#NULL!	Not contraceptive				10	9	22	#NULL!	No
feminine		#NULL!		#NULL!	#NULL!	#NULL!	uninfected	feminine	#NULL!	#NULL!	#NULL!	#NULL!	#NULL!	Tsering Rachai	H542425198201070041	3	37	Tibetan	18143868009	No. 77, Village 2, Pana Town, Amdo County, Tibet	Tibet Autonomous Region	Naqu region	Anduo County	Altitude 5000 and above	Phana Town	2 villages					Yes	No	No	Yes	Odor, yellowing, itching	No	#NULL!	45	3	#NULL!	IUD		4		2	2	23	#NULL!	No
feminine		#NULL!		#NULL!	#NULL!	#NULL!	uninfected	feminine	#NULL!	#NULL!	#NULL!	#NULL!	#NULL!	Tsering Naimi	H542425198304050043	3	36	Tibetan	13308965972	Amdo County, Tibet	Tibet Autonomous Region	Naqu region	Anduo County	Altitude 5000 and above	Phana Town	1		Rural household			No	No	No	No		No	#NULL!	30	2	#NULL!	other contraceptive methods			skin buried	1	1	20	#NULL!	No
feminine		#NULL!		#NULL!	#NULL!	#NULL!	uninfected	feminine	#NULL!	#NULL!	#NULL!	#NULL!	#NULL!	Tsering Chimi	H542425197705030022	4	42	Tibetan	18889063308	No. 15, Village 3, Pana Town, Amdo County, Tibet	Tibet Autonomous Region	Naqu region	Anduo County	Altitude 5000 and above	Phana Town	3 villages					No	No	No	Yes		No	#NULL!	30	3	#NULL!	Not contraceptive				2	2	25	#NULL!	No
feminine		#NULL!		#NULL!	#NULL!	#NULL!	uninfected	feminine	#NULL!	#NULL!	#NULL!	#NULL!	#NULL!	Tsering Qucuo	H542425198303020029	3	36	Tibetan	18143864481	2 Village, Qiangma Town, Amdo County, Tibet	Tibet Autonomous Region	Naqu region	Anduo County	Altitude 5000 and above	Qiangma Town	2					No	No	No	Yes	odor yellow itching	No	#NULL!	30	3	#NULL!	other contraceptive methods			skin buried	2	2	30	#NULL!	No
feminine		#NULL!		#NULL!	#NULL!	#NULL!	uninfected	feminine	#NULL!	#NULL!	#NULL!	#NULL!	#NULL!	Tsering Quji	H542425197107040028	4	48	Tibetan	13222569213	No. 155, Village 3, Pana Town, Amdo County, Tibet	Tibet Autonomous Region	Naqu region	Anduo County	Altitude 5000 and above	Phana Town	3					Yes	No	No	Yes		No	#NULL!	30	4	#NULL!	other contraceptive methods			ligation	4	3	20	#NULL!	No
feminine		#NULL!		#NULL!	#NULL!	#NULL!	uninfected	feminine	#NULL!	#NULL!	#NULL!	#NULL!	#NULL!	Tsering Quji	H542425199003050028	2	29	Tibetan	13658961135	No. 2011, Village 6, Zharen Town, Amdo County, Tibet	Tibet Autonomous Region	Naqu region	Anduo County	Altitude 5000 and above	Zharen Town	6					Yes	No	No	Yes	odor itching	No	#NULL!	30	5	#NULL!	Not contraceptive				2	2	26	#NULL!	No
feminine		#NULL!		#NULL!	#NULL!	#NULL!	uninfected	feminine	#NULL!	#NULL!	#NULL!	#NULL!	#NULL!	Tsering Quzhen	H542425198311050025	3	35	Tibetan	19809869209	No. 06, No. 21, No. 2 Village, Pana Town, Amdo County, Tibet	Tibet Autonomous Region	Naqu region	Anduo County	Altitude 5000 and above	Phana Town	2 villages					Yes	No	No	No		No	#NULL!	28	3	#NULL!	IUD		1		2	2	27	#NULL!	No
feminine		#NULL!		#NULL!	#NULL!	#NULL!	uninfected	feminine	#NULL!	#NULL!	#NULL!	#NULL!	#NULL!	Tsering Quzhuo	H542425198408150049	3	35	Tibetan	13518968607	Amdo County, Tibet	Tibet Autonomous Region	Naqu region	Anduo County	Altitude 5000 and above	Phana Town	2		Rural household			No	No	Yes	Yes		No	#NULL!	15-30	#NULL!	#NULL!	Not contraceptive				2	1	22	#NULL!	No
feminine		#NULL!		#NULL!	#NULL!	#NULL!	uninfected	feminine	#NULL!	#NULL!	#NULL!	#NULL!	#NULL!	Tsering Quzong	H542425197702280026	4	42	Tibetan	18889060359	No. 06 and No. 21, Village 3, Tandui Township, Amdo County, Tibet	Tibet Autonomous Region	Naqu region	Anduo County	Altitude 5000 and above	Tandui Township	3					No	No	No	No		Yes	41		#NULL!	#NULL!	other contraceptive methods			ligation	3	3	20	#NULL!	No
feminine		#NULL!		#NULL!	#NULL!	#NULL!	uninfected	feminine	#NULL!	#NULL!	#NULL!	#NULL!	#NULL!	Tsering Sam	H542425198205030127	3	37	Tibetan	18184963344	Village 6, Zharen Town, Amdo County, Tibet	Tibet Autonomous Region	Naqu region	Anduo County	Altitude 5000 and above	Zharen Town	6					No	No	No	Yes	odor itching	No	#NULL!	30	#NULL!	#NULL!	other contraceptive methods			Operation	1	1	24	#NULL!	No
feminine		#NULL!		#NULL!	#NULL!	#NULL!	uninfected	feminine	#NULL!	#NULL!	#NULL!	#NULL!	#NULL!	Tsering Wangm	H542425198805060063	3	31	Tibetan	13398062238	Yanshiping 3 Village, Amdo County, Tibet	Tibet Autonomous Region	Naqu region	Anduo County	Altitude 5000 and above	Yanshiping Town	3					No	No	No	No		No	#NULL!	30	5	#NULL!	other contraceptive methods			ligation	5	5	18	#NULL!	No
feminine		#NULL!		#NULL!	#NULL!	#NULL!	uninfected	feminine	#NULL!	#NULL!	#NULL!	#NULL!	#NULL!	Tsering Wangm	H54242519810615006X	3	38	Tibetan	18143866306	No. 11, Village 2, Qiangma Town, Amdo County, Tibet	Tibet Autonomous Region	Naqu region	Anduo County	Altitude 5000 and above	Qiangma Town	2					Yes	No	No	No		Yes	30		#NULL!	#NULL!	other contraceptive methods			skin buried	2	2	26	#NULL!	No
feminine		#NULL!		#NULL!	#NULL!	#NULL!	uninfected	feminine	#NULL!	#NULL!	#NULL!	#NULL!	#NULL!	Tsering Wangm	H542425199003020021	2	29	Tibetan	19989261259	Village 4, Zaren Town, Amdo County, Tibet	Tibet Autonomous Region	Naqu region	Anduo County	Altitude 5000 and above	Zharen Town	4					Yes	No	Yes	Yes	odor yellow itching	No	#NULL!	30-180	3	#NULL!	other contraceptive methods			skin buried	3	2	21	#NULL!	No
HPV non-16,18		#NULL!	hpv infection, mild inflammation	HPV infection	LSIL	5	Dual subtype infection	HPV31, HPV58	31	58	#NULL!	#NULL!	#NULL!	Tsering Wangm	H542425197109180040	4	47	Tibetan	15608961851	No. 13, Village 4, Mayong Township, Amdo County, Tibet	Tibet Autonomous Region	Naqu region	Anduo County	Altitude 5000 and above	Mayong Township	4 villages					No	No	No	No		No	#NULL!	365	2	#NULL!	Not contraceptive				3	1	25	#NULL!	No
feminine		#NULL!		#NULL!	#NULL!	#NULL!	uninfected	feminine	#NULL!	#NULL!	#NULL!	#NULL!	#NULL!	Tsering Wangm	H542425198610090027	3	32	Tibetan	13628966730	No. 47, Village 4, Zhaqu Township, Amdo County, Tibet	Tibet Autonomous Region	Naqu region	Anduo County	Altitude 5000 and above	Zhaqu Township	4					No	No	No	No		No	#NULL!	30	3	#NULL!	Not contraceptive				5	5	18	#NULL!	No
feminine		#NULL!		#NULL!	#NULL!	#NULL!	uninfected	feminine	#NULL!	#NULL!	#NULL!	#NULL!	#NULL!	Tsering Wangm	H542425196708270027	5	51	Tibetan	17797472091	Yan Shiping 4 Village, Anduo County	Tibet Autonomous Region	Naqu region	Anduo County	Altitude 5000 and above	Yanshiping Town	4					Yes	No	No	No		Yes	49		#NULL!	#NULL!	Not contraceptive				6	2	21	#NULL!	No
HPV16,18	No intraepithelial lesions and malignant lesions	Chronic cervicitis or no obvious lesions	hpv infection, mild inflammation	HPV infection	LSIL	5	single subtype infection	HPV18	18	#NULL!	#NULL!	#NULL!	#NULL!	Tsering Wangm	H542425196606070024	5	53	Tibetan	15728963556	Amdo County, Tibet	Tibet Autonomous Region	Naqu region	Anduo County	Altitude 5000 and above	Phana Town	2	cervical polyps				No		No	No		Yes	49		#NULL!	#NULL!	Not contraceptive				6	5	20	#NULL!	No
feminine		#NULL!		#NULL!	#NULL!	#NULL!	uninfected	feminine	#NULL!	#NULL!	#NULL!	#NULL!	#NULL!	Tsering Yangji	H542425197301080023	4	46	Tibetan	18008966893	Amdo County, Tibet	Tibet Autonomous Region	Naqu region	Anduo County	Altitude 5000 and above	Phana Town	4		Rural household			No	No	No	No		No	#NULL!	30	3	#NULL!	IUD		8		1	1	23	#NULL!	No
feminine		#NULL!		#NULL!	#NULL!	#NULL!	uninfected	feminine	#NULL!	#NULL!	#NULL!	#NULL!	#NULL!	Tsering Yangji	H542425198411010020	3	34	Tibetan	14728968188	No. 2012, Village 3, Tandui Township, Amdo County, Tibet	Tibet Autonomous Region	Naqu region	Anduo County	Altitude 5000 and above	Tandui Township	3 villages					Yes	No	No	No		No	#NULL!	30	3	#NULL!	other contraceptive methods			ligation	3	3	25	#NULL!	No
feminine		#NULL!		#NULL!	#NULL!	#NULL!	uninfected	feminine	#NULL!	#NULL!	#NULL!	#NULL!	#NULL!	Tsering Yangji	H542425197506010029	4	44	Tibetan	18145266891	No. 10, Village 12, Zharen Town, Amdo County, Tibet	Tibet Autonomous Region	Naqu region	Anduo County	Altitude 5000 and above	Zharen Town	4					No	No	No	No		No	#NULL!	30~60	3	#NULL!	Not contraceptive				8	8	20	#NULL!	No
HPV non-16,18		#NULL!	hpv infection, mild inflammation, HSIL	HSIL	HSIL	6	single subtype infection	HPV51	51	#NULL!	#NULL!	#NULL!	#NULL!	Tsering Yangjin	H542425197212090043	4	46	Tibetan	13518962401	Amdo County, Tibet	Tibet Autonomous Region	Naqu region	Anduo County	Altitude 5000 and above	Phana Town	4		Urban Hukou			No	No	No	Yes	less	Yes	45		#NULL!	#NULL!	other contraceptive methods			ligation	4	4	20	#NULL!	No
feminine		#NULL!		#NULL!	#NULL!	#NULL!	uninfected	feminine	#NULL!	#NULL!	#NULL!	#NULL!	#NULL!	Tsering Yangqing	H542425197608150022	4	43	Tibetan	17711969606	No. 216, Village 4, Pana Town, Amdo County, Tibet	Tibet Autonomous Region	Naqu region	Anduo County	Altitude 5000 and above	Phana Town	4 villages					No	No	No	No		No	#NULL!	28	3	#NULL!	IUD		16		4	2	23	#NULL!	No
feminine		#NULL!		#NULL!	#NULL!	#NULL!	uninfected	feminine	#NULL!	#NULL!	#NULL!	#NULL!	#NULL!	Tsering Yangqing	H542425198405010024	3	35	Tibetan	13658963991	No. 2, No. 89, Pana Town, Amdo County, Tibet	Tibet Autonomous Region	Naqu region	Anduo County	Altitude 5000 and above	Phana Town	4					No	No	No	No		No	#NULL!	28	3	#NULL!	other contraceptive methods			skin buried	1	1	22	#NULL!	No
HPV16,18	CIN3	HISL	hpv infection, moderate inflammation	HPV infection	LSIL	5	single subtype infection	HPV16	16	#NULL!	#NULL!	#NULL!	#NULL!	Tsering Yangqing	H542425198006030087	3	39	Tibetan	18089960539	Amdo County, Tibet	Tibet Autonomous Region	Naqu region	Anduo County	Altitude 5000 and above	Sewu Township	4	normal squamous epithelium	Rural household			No		No	Yes		No	#NULL!	30	#NULL!	#NULL!	Not contraceptive				4	1	20	#NULL!	No
feminine		#NULL!		#NULL!	#NULL!	#NULL!	uninfected	feminine	#NULL!	#NULL!	#NULL!	#NULL!	#NULL!	Tsering Yangqing	H542425198103050100	3	38	Tibetan	18289173390	No. 18, Village 4, Zhaqu Township, Amdo County, Tibet	Tibet Autonomous Region	Naqu region	Anduo County	Altitude 5000 and above	Zhaqu Township	4					No	No	No	No		Yes	37		#NULL!	#NULL!	contraceptive pill	March			10	3	18	#NULL!	No
feminine		#NULL!		#NULL!	#NULL!	#NULL!	uninfected	feminine	#NULL!	#NULL!	#NULL!	#NULL!	#NULL!	Tsering Yangqing	H542425198302100043	3	36	Tibetan	18798970769	Village 3, Zharen Town, Anduo County	Tibet Autonomous Region	Naqu region	Anduo County	Altitude 5000 and above	Zharen Town	3					No	No	No	No		No	#NULL!	30	3	#NULL!	other contraceptive methods			ligation	3	2	26	#NULL!	No
feminine		#NULL!		#NULL!	#NULL!	#NULL!	uninfected	feminine	#NULL!	#NULL!	#NULL!	#NULL!	#NULL!	Tsering Yangzhen	H542425197405190024	4	45	Tibetan	18108968984	No. 0810, Village 4, Doma Township, Amdo County, Tibet	Tibet Autonomous Region	Naqu region	Anduo County	Altitude 5000 and above	Doma Township	4 villages					Yes	No	No	No		No	#NULL!	30	3	#NULL!	other contraceptive methods			ligation	1	1	25	#NULL!	No
feminine		#NULL!		#NULL!	#NULL!	#NULL!	uninfected	feminine	#NULL!	#NULL!	#NULL!	#NULL!	#NULL!	Tsering Yangzong	H542425198408090023	3	35	Tibetan	18798974377	Village 6, Zharen Town, Anduo County	Tibet Autonomous Region	Naqu region	Anduo County	Altitude 5000 and above	Zharen Town	6					Yes	No	No	No		No	#NULL!	30	#NULL!	#NULL!	Not contraceptive				5	2	18	#NULL!	No
feminine		#NULL!		#NULL!	#NULL!	#NULL!	uninfected	feminine	#NULL!	#NULL!	#NULL!	#NULL!	#NULL!	Tsering Yangzong	H542425197104050028	4	48	Tibetan	18184964183	No. 53, Village 1, Tandui Township, Amdo County, Tibet	Tibet Autonomous Region	Naqu region	Anduo County	Altitude 5000 and above	Tandui Township	1					No	No	No	No		Yes	40		#NULL!	#NULL!	Not contraceptive				9	5	22	#NULL!	No
feminine		#NULL!		#NULL!	#NULL!	#NULL!	uninfected	feminine	#NULL!	#NULL!	#NULL!	#NULL!	#NULL!	Tsering Youzong	H542425196308080021	5	56	Tibetan	13628969968	No. 61, Village 6, Zharen Town, Amdo County, Tibet	Tibet Autonomous Region	Naqu region	Anduo County	Altitude 5000 and above	Zharen Town	6					No	No	No	No		Yes	48		#NULL!	#NULL!	Not contraceptive				8	8	19	#NULL!	No
feminine		#NULL!		#NULL!	#NULL!	#NULL!	uninfected	feminine	#NULL!	#NULL!	#NULL!	#NULL!	#NULL!	Tsering Yucuo	H542425198201170026	3	37	Tibetan	15889093088	No. 84, Village 4, Bangai Township, Amdo County, Tibet	Tibet Autonomous Region	Naqu region	Anduo County	Altitude 5000 and above	Help Aixiang	4 villages					No	No	Yes	No		No	#NULL!	30	3	#NULL!	IUD		6		2	2	20	#NULL!	No
HPV16,18	No intraepithelial lesions and malignant lesions	Chronic cervicitis or no obvious lesions	ASC_US, hpv infection, biopsy recommended	ASC-US	ASC-US	3	Three subtypes of infection	HPV16, HPV31, HPV58	16	31	58	#NULL!	#NULL!	Tsering Yuzhen	H542425196307220029	5	56	Tibetan	18908963523	No. 39, Village 4, Doma Township, Amdo County, Tibet	Tibet Autonomous Region	Naqu region	Anduo County	Altitude 5000 and above	Doma Township	4	No abnormalities				No		No	Yes	odor yellow itching	Yes	53		#NULL!	#NULL!	other contraceptive methods			ligation	4	4	18	#NULL!	No
feminine		#NULL!		#NULL!	#NULL!	#NULL!	uninfected	feminine	#NULL!	#NULL!	#NULL!	#NULL!	#NULL!	Tsering Jade Pearl	H542425197708240025	4	41	Tibetan	18143264322	Village 6, Qiangma Town, Amdo County, Tibet	Tibet Autonomous Region	Naqu region	Anduo County	Altitude 5000 and above	Qiangma Town	6					Yes	No	No	No		No	#NULL!	30	3	#NULL!	other contraceptive methods			ligation	2	1	24	#NULL!	No
HPV non-16,18		#NULL!	hpv infection, mild inflammation	HPV infection	LSIL	5	single subtype infection	HPV31	31	#NULL!	#NULL!	#NULL!	#NULL!	Tsering Jade Pearl	H542425198109050021	3	37	Tibetan	18208066164	No. 101, Village 1, Qiangma Town, Amdo County, Tibet	Tibet Autonomous Region	Naqu region	Anduo County	Altitude 5000 and above	Qiangma Town	1					Yes	No	No	No		No	#NULL!	28	3	#NULL!	other contraceptive methods			ligation	2	2	20	#NULL!	No
feminine		#NULL!		#NULL!	#NULL!	#NULL!	uninfected	feminine	#NULL!	#NULL!	#NULL!	#NULL!	#NULL!	Tsering Jade Pearl	H54242519730303002X	4	46	Tibetan	15348964446	No. 40, Village 1, Bangai Township, Amdo County, Tibet	Tibet Autonomous Region	Naqu region	Anduo County	Altitude 5000 and above	Help Aixiang	1 village					No	No	No	Yes		No	#NULL!	30	5	#NULL!	other contraceptive methods			ligation	5	3	20	#NULL!	No
feminine		#NULL!		#NULL!	#NULL!	#NULL!	uninfected	feminine	#NULL!	#NULL!	#NULL!	#NULL!	#NULL!	Tsering Jade Pearl	H542425197902170024	3	40	Tibetan	15348961954	Village 8, Zaren Town, Amdo County, Tibet	Tibet Autonomous Region	Naqu region	Anduo County	Altitude 5000 and above	Zharen Town	8					No	No	No	No		No	#NULL!	30	#NULL!	#NULL!	other contraceptive methods			skin buried	2	1	32	#NULL!	No
HPV non-16,18		#NULL!		#NULL!	#NULL!	#NULL!	single subtype infection	HPV6	6	#NULL!	#NULL!	#NULL!	#NULL!	Tsering Jade Pearl	H54242519850505012X	3	34	Tibetan	18143274512	No. 17, Village 12, Zharen Town, Amdo County, Tibet	Tibet Autonomous Region	Naqu region	Anduo County	Altitude 5000 and above	Zharen Town	10					Yes	No	No	No		No	#NULL!	30	3	#NULL!	other contraceptive methods			skin buried	3	3	22	#NULL!	No
HPV non-16,18		#NULL!		#NULL!	#NULL!	#NULL!	single subtype infection	HPV51	51	#NULL!	#NULL!	#NULL!	#NULL!	Tsering Jade Pearl	H542425198002130021	3	39	Tibetan	18908968702	No. 3, Village 5, Qiangma Town, Amdo County, Tibet	Tibet Autonomous Region	Naqu region	Anduo County	Altitude 5000 and above	Qiangma Town	6					No	No	No	No		No	#NULL!	30	3	#NULL!	Not contraceptive				5	4	28	#NULL!	No
HPV non-16,18		#NULL!	hpv infection, mild inflammation	HPV infection	LSIL	5	single subtype infection	HPV59	59	#NULL!	#NULL!	#NULL!	#NULL!	Tsering Yuzhuo	H542425198109100084	3	37	Tibetan	13908964120	No. 31, Village 5, Cuoma Township, Amdo County, Tibet	Tibet Autonomous Region	Naqu region	Anduo County	Altitude 5000 and above	Tsoma Township	4 villages					Yes	No	No	No		No	#NULL!	30	3	#NULL!	Not contraceptive				3	3	22	#NULL!	No
feminine		#NULL!		#NULL!	#NULL!	#NULL!	uninfected	feminine	#NULL!	#NULL!	#NULL!	#NULL!	#NULL!	Tsering Droga	H542425198210110041	3	36	Tibetan	15708068580	No. 1, No. 6, Middle School Road, Pana Town, Anduo County, Tibet	Tibet Autonomous Region	Naqu region	Anduo County	Altitude 5000 and above	Phana Town	3 villages					No	No	No	Yes	Odor, yellowing, itching	No	#NULL!	30	7	#NULL!	other contraceptive methods			skin buried	3	3	20	#NULL!	No
HPV non-16,18		#NULL!	hpv infection, moderate inflammation	HPV infection	LSIL	5	single subtype infection	HPV39	39	#NULL!	#NULL!	#NULL!	#NULL!	Tsering Droga	H542230198103180044	3	38	Tibetan	13618969797	Amdo County, Tibet	Tibet Autonomous Region	Naqu region	Anduo County	Altitude 5000 and above	Phana Town	Staff cadres					No	No	No	Yes	odor itching	No	#NULL!	30	2	#NULL!	Not contraceptive				1	1	27	#NULL!	No
feminine		#NULL!		#NULL!	#NULL!	#NULL!	uninfected	feminine	#NULL!	#NULL!	#NULL!	#NULL!	#NULL!	Tsering Droga	H542425196902050028	4	50	Tibetan	13889069808	No. 5, Village 2, Pana Town, Amdo County, Tibet	Tibet Autonomous Region	Naqu region	Anduo County	Altitude 5000 and above	Phana Town	2					No	No	No	No		Yes	49		#NULL!	#NULL!	Not contraceptive				5	5	22	#NULL!	No
feminine		#NULL!		#NULL!	#NULL!	#NULL!	uninfected	feminine	#NULL!	#NULL!	#NULL!	#NULL!	#NULL!	Tsering Dolma	H542425198101300022	3	38	Tibetan	18141468534	Amdo County, Tibet	Tibet Autonomous Region	Naqu region	Anduo County	Altitude 5000 and above	Help Aixiang	2					No	No	No	Yes	yellow odor itching	uncertain	#NULL!	5months	#NULL!	#NULL!	IUD		5		1	0	23	#NULL!	No
feminine		#NULL!		#NULL!	#NULL!	#NULL!	uninfected	feminine	#NULL!	#NULL!	#NULL!	#NULL!	#NULL!	Tsering Dolma	H542425198501090028	3	34	Tibetan	19989262159	Amdo County, Tibet	Tibet Autonomous Region	Naqu region	Anduo County	Altitude 5000 and above	Phana Town	3		Rural household			Yes	No	No	Yes	itching	No	#NULL!	30	7	#NULL!	IUD		6		3	2	22	#NULL!	No
feminine		#NULL!		#NULL!	#NULL!	#NULL!	uninfected	feminine	#NULL!	#NULL!	#NULL!	#NULL!	#NULL!	Tsering Dolma	H542425197006010049	4	49	Tibetan	17758460759	No. 104, Village 2, Tandui Township, Amdo County, Tibet	Tibet Autonomous Region	Naqu region	Anduo County	Altitude 5000 and above	Tandui Township	2 villages					No	No	No	No		uncertain	#NULL!	60	3	#NULL!	other contraceptive methods			ligation	3	3	22	#NULL!	No
HPV non-16,18		#NULL!		#NULL!	#NULL!	#NULL!	single subtype infection	HPV68	68	#NULL!	#NULL!	#NULL!	#NULL!	Tsering Dolma	H542425198503070127	3	34	Tibetan	19908966821	2 Villages, Doma Township, Amdo County, Tibet	Tibet Autonomous Region	Naqu region	Anduo County	Altitude 5000 and above	Doma Township	2 villages					No	No	No	No		No	#NULL!	30	7	#NULL!	other contraceptive methods			skin buried	1	1	25	#NULL!	No
feminine		#NULL!		#NULL!	#NULL!	#NULL!	uninfected	feminine	#NULL!	#NULL!	#NULL!	#NULL!	#NULL!	Tsering Dolma	H542425196809030049	4	50	Tibetan	13628965057	Village 3, Qiangma Town, Amdo County, Tibet	Tibet Autonomous Region	Naqu region	Anduo County	Altitude 5000 and above	Qiangma Town	3					Yes	No	No	Yes		No	#NULL!	30	5	#NULL!	other contraceptive methods			skin buried	2	2	23	#NULL!	No
feminine		#NULL!		#NULL!	#NULL!	#NULL!	uninfected	feminine	#NULL!	#NULL!	#NULL!	#NULL!	#NULL!	Tsering Dolma	H54242519750507002X	4	44	Tibetan	18489164811	No. 06, No. 21, No. 06, Village 4, Qiangma Town, Amdo County, Tibet	Tibet Autonomous Region	Naqu region	Anduo County	Altitude 5000 and above	Qiangma Town	4					No	No	No	Yes	odor yellow itching	No	#NULL!	28	7	#NULL!	other contraceptive methods			skin buried	3	3	21	#NULL!	No
HPV non-16,18		#NULL!	hpv infection, mild inflammation	HPV infection	LSIL	5	single subtype infection	HPV35	35	#NULL!	#NULL!	#NULL!	#NULL!	Tsering Dolma	H542425198108060025	3	38	Tibetan	13989063819	1 Village, Qiangma Town, Anduo County	Tibet Autonomous Region	Naqu region	Anduo County	Altitude 5000 and above	Qiangma Town	1					Yes	No	No	Yes		No	#NULL!	90	90	#NULL!	other contraceptive methods			skin buried	10	2	23	#NULL!	No
feminine		#NULL!		#NULL!	#NULL!	#NULL!	uninfected	feminine	#NULL!	#NULL!	#NULL!	#NULL!	#NULL!	Tsering Dolma	H542425196002100042	5	59	Tibetan	15708066816	No. 40, Village 5, Cuoma Township, Amdo County, Tibet	Tibet Autonomous Region	Naqu region	Anduo County	Altitude 5000 and above	Tsoma Township	4 villages					No	No	No	No		Yes	50		#NULL!	#NULL!	Not contraceptive				1	1	30	#NULL!	No
feminine		#NULL!		#NULL!	#NULL!	#NULL!	uninfected	feminine	#NULL!	#NULL!	#NULL!	#NULL!	#NULL!	Tsering Dolma	H542425198309210026	3	35	Tibetan	18143267447	Village 6, Qiangma Town, Amdo County, Tibet	Tibet Autonomous Region	Naqu region	Anduo County	Altitude 5000 and above	Qiangma Town	6 villages					No	No	No	No		No	#NULL!	30	5	#NULL!	Not contraceptive				3	2	24	#NULL!	No
feminine		#NULL!		#NULL!	#NULL!	#NULL!	uninfected	feminine	#NULL!	#NULL!	#NULL!	#NULL!	#NULL!	Tsering Dolma	H542425198105200045	3	38	Tibetan	18089060992	No. 88, Village 3, Maqu Township, Amdo County, Tibet	Tibet Autonomous Region	Naqu region	Anduo County	Altitude 5000 and above	Maqu Township	3					Yes	No	No	No		No	#NULL!	28	3	#NULL!	Not contraceptive				4	3	20	#NULL!	No
feminine		#NULL!		#NULL!	#NULL!	#NULL!	uninfected	feminine	#NULL!	#NULL!	#NULL!	#NULL!	#NULL!	Tsering Zongji	H54242519660317002x	5	53	Tibetan	17708963803	No. 13, Village 2, Qiangma Town, Amdo County, Tibet	Tibet Autonomous Region	Naqu region	Anduo County	Altitude 5000 and above	Qiangma Town	2 villages					No	No	No	No		No	#NULL!	60	3	#NULL!	Not contraceptive				8	8	23	#NULL!	No
feminine		#NULL!		#NULL!	#NULL!	#NULL!	uninfected	feminine	#NULL!	#NULL!	#NULL!	#NULL!	#NULL!	Tseng Tsom	H542425196904120026	4	50	Tibetan	13398066585	No. 2, Village 1, Maqu Township, Amdo County, Tibet	Tibet Autonomous Region	Naqu region	Anduo County	Altitude 5000 and above	Maqu Township	2 villages					No	No	No	No		Yes	49		#NULL!	#NULL!	Not contraceptive				4	4	22	#NULL!	No
feminine		#NULL!		#NULL!	#NULL!	#NULL!	uninfected	feminine	#NULL!	#NULL!	#NULL!	#NULL!	#NULL!	Tsang	H542425198105030103	3	38	Tibetan	13658903399	No. 46, Village 4, Zhaqu Township, Amdo County, Tibet	Tibet Autonomous Region	Naqu region	Anduo County	Altitude 5000 and above	Zhaqu Township	4					No	No	No	Yes	less	No	#NULL!	30	3	#NULL!	IUD		4		2	2	20	#NULL!	No
feminine		#NULL!		#NULL!	#NULL!	#NULL!	uninfected	feminine	#NULL!	#NULL!	#NULL!	#NULL!	#NULL!	Tsang	H542425196608050027	5	53	Tibetan	13618961052	Village 9, Zharen Town, Amdo County, Tibet	Tibet Autonomous Region	Naqu region	Anduo County	Altitude 5000 and above	Zharen Town	9 villages		Rural household			No	No	No	Yes		Yes	48		#NULL!	#NULL!	Not contraceptive				5	2	31	#NULL!	No
HPV non-16,18		#NULL!	hpv infection, mild inflammation	HPV infection	LSIL	5	Dual subtype infection	HPV31, HPV59	31	59	#NULL!	#NULL!	#NULL!	secondary color	H542425198307300044	3	36	Tibetan	18145261985	No. 45, Village 3, Zhaqu Township, Amdo County, Tibet	Tibet Autonomous Region	Naqu region	Anduo County	Altitude 5000 and above	Zhaqu Township	3					No	No	No	No		No	#NULL!	30	6	#NULL!	Not contraceptive				2	2	20	#NULL!	No
feminine		#NULL!		#NULL!	#NULL!	#NULL!	uninfected	feminine	#NULL!	#NULL!	#NULL!	#NULL!	#NULL!	Times Song	H542425198202070107	3	37	Tibetan	13308963157	Village 3, Qiangma Town, Amdo County, Tibet	Tibet Autonomous Region	Naqu region	Anduo County	Altitude 5000 and above	Qiangma Town	3		Rural household			No	No	No	No		No	#NULL!	30	2	#NULL!	other contraceptive methods			ligation	1	1	18	#NULL!	No
feminine		#NULL!		#NULL!	#NULL!	#NULL!	uninfected	feminine	#NULL!	#NULL!	#NULL!	#NULL!	#NULL!	Tssontsom	H542425197802190044	4	41	Tibetan	15309798117	No. 28, Village 2, Doma Township, Amdo County, Tibet	Tibet Autonomous Region	Naqu region	Anduo County	Altitude 5000 and above	Doma Township	2					No	No	No	Yes	odor yellow itching	No	#NULL!	30	3	#NULL!	other contraceptive methods			ligation	3	3	21	#NULL!	No
feminine		#NULL!		#NULL!	#NULL!	#NULL!	uninfected	feminine	#NULL!	#NULL!	#NULL!	#NULL!	#NULL!	secondary tower	H542425198206180100	3	37	Tibetan	17389966429	No. 13, Village 4, Doma Township, Amdo County, Tibet	Tibet Autonomous Region	Naqu region	Anduo County	Altitude 5000 and above	Doma Township	4					Yes	No	No	Yes	odor yellow itching	No	#NULL!	30-90	2	#NULL!	contraceptive pill	5			4	3	25	#NULL!	No
HPV non-16,18		#NULL!		#NULL!	#NULL!	#NULL!	Dual subtype infection	HPV11, HPV6	11	6	#NULL!	#NULL!	#NULL!	tsewangi	H542425196410120026	5	54	Tibetan	17889161325	No. 45, Village 6, Doma Township, Amdo County, Tibet	Tibet Autonomous Region	Naqu region	Anduo County	Altitude 5000 and above	Doma Township	6					No	No	No	No		No	#NULL!	30~60	8	#NULL!	other contraceptive methods			ligation	8	6	18	#NULL!	No
feminine		#NULL!		#NULL!	#NULL!	#NULL!	uninfected	feminine	#NULL!	#NULL!	#NULL!	#NULL!	#NULL!	Tsewangwang	H542425198411040086	3	34	Tibetan	17889262679	1 Village, Doma Township, Amdo County, Tibet	Tibet Autonomous Region	Naqu region	Anduo County	Altitude 5000 and above	Doma Township	1		Rural household			No	No	No	Yes		No	#NULL!	30	3	#NULL!	other contraceptive methods			skin buried	2	0	28	#NULL!	No
feminine		#NULL!		#NULL!	#NULL!	#NULL!	uninfected	feminine	#NULL!	#NULL!	#NULL!	#NULL!	#NULL!	Subo	H542425198102200103	3	38	Tibetan	18889065723	Amdo County, Tibet	Tibet Autonomous Region	Naqu region	Anduo County	Altitude 5000 and above	Zhaqu Township	4		Rural household			No	No	No	Yes	yellow odor itching	No	#NULL!	30	3	#NULL!	IUD		7		4	3	21	#NULL!	No
feminine		#NULL!		#NULL!	#NULL!	#NULL!	uninfected	feminine	#NULL!	#NULL!	#NULL!	#NULL!	#NULL!	Subo	H542425197910040043	3	39	Tibetan	17740762700	No. 10, Village 3, Pana Town, Amdo County, Tibet	Tibet Autonomous Region	Naqu region	Anduo County	Altitude 5000 and above	Phana Town	3 villages					No	No	No	No		No	#NULL!	30	#NULL!	#NULL!	other contraceptive methods			ligation surgery	2	2	20	#NULL!	No
feminine		#NULL!		#NULL!	#NULL!	#NULL!	uninfected	feminine	#NULL!	#NULL!	#NULL!	#NULL!	#NULL!	Tzuyogi	H542425196307060029	5	56	Tibetan	18389062340	Amdo County, Tibet	Tibet Autonomous Region	Naqu region	Anduo County	Altitude 5000 and above	Phana Town	3		Rural household			Yes	No	No	No		Yes	54		#NULL!	#NULL!	Not contraceptive				3	3	24	#NULL!	No
feminine		#NULL!		#NULL!	#NULL!	#NULL!	uninfected	feminine	#NULL!	#NULL!	#NULL!	#NULL!	#NULL!	Ciyang Kangzhuo	H542425196108130020	5	58	Tibetan	13518961839	No. 06, No. 21, No. 2 Village, Pana Town, Amdo County, Tibet	Tibet Autonomous Region	Naqu region	Anduo County	Altitude 5000 and above	Phana Town	2					No	No	No	No		Yes	45		#NULL!	#NULL!	Not contraceptive				1	130	30	#NULL!	No
HPV16,18	CIN 2 (HSIL), chronic cervicitis, hpv infection	HISL	hpv infection, mild inflammation	HPV infection	LSIL	5	single subtype infection	HPV16	16	#NULL!	#NULL!	#NULL!	#NULL!	Ciyang Droga	H542425198302010048	3	36	Tibetan	18143568653	No. 4, Village 6, Gangni Township, Amdo County, Tibet	Tibet Autonomous Region	Naqu region	Anduo County	Altitude 5000 and above	Gangney Township	6	No abnormalities				No		No	Yes	odor yellow itching	No	#NULL!	28	3	#NULL!	Not contraceptive				1	1	24	#NULL!	No
feminine		#NULL!		#NULL!	#NULL!	#NULL!	uninfected	feminine	#NULL!	#NULL!	#NULL!	#NULL!	#NULL!	second increase	H542425197012300026	4	48	Tibetan	15348968863	Amdo County, Tibet	Tibet Autonomous Region	Naqu region	Anduo County	Altitude 5000 and above	Zhaqu Township	3		Rural household			No	No	No	No		Yes	47		#NULL!	#NULL!	Not contraceptive				6	0	23	#NULL!	No
feminine		#NULL!		#NULL!	#NULL!	#NULL!	uninfected	feminine	#NULL!	#NULL!	#NULL!	#NULL!	#NULL!	Tseng Dolma	H542425198607010145	3	33	Tibetan	13518966391	No. 17, Village 6, Gangni Township, Amdo County, Tibet	Tibet Autonomous Region	Naqu region	Anduo County	Altitude 5000 and above	Gangney Township	6 villages					No	No	No	Yes	itching	No	#NULL!	15	5	#NULL!	other contraceptive methods			skin buried	3	2	20	#NULL!	No
feminine		#NULL!		#NULL!	#NULL!	#NULL!	uninfected	feminine	#NULL!	#NULL!	#NULL!	#NULL!	#NULL!	Zatsom	H542425196004080022	5	59	Tibetan	19809868751	No. 55, Village 4, Zharen Town, Amdo County, Tibet	Tibet Autonomous Region	Naqu region	Anduo County	Altitude 5000 and above	Zharen Town	4					Yes	No	No	No		Yes	48		#NULL!	#NULL!	Not contraceptive				8	7	23	#NULL!	No
feminine		#NULL!		#NULL!	#NULL!	#NULL!	uninfected	feminine	#NULL!	#NULL!	#NULL!	#NULL!	#NULL!	Tsubasa	H542425197703010044	4	42	Tibetan	18289178862	No. 3, Village 4, Zharen Town, Amdo County, Tibet	Tibet Autonomous Region	Naqu region	Anduo County	Altitude 5000 and above	Zharen Town	6					No	No	No	No		Yes	41		#NULL!	#NULL!	Not contraceptive				1	1	38	#NULL!	No
HPV16,18		#NULL!		#NULL!	#NULL!	#NULL!	single subtype infection	HPV16	16	#NULL!	#NULL!	#NULL!	#NULL!	Tsubasa	H542425197509110025	4	43	Tibetan	13549037563	Village 6, Zharen Town, Amdo County, Tibet	Tibet Autonomous Region	Naqu region	Anduo County	Altitude 5000 and above	Zharen Town	6					Yes		No	No		No	#NULL!	30	3	#NULL!	Not contraceptive				3	3	20	#NULL!	No
feminine		#NULL!		#NULL!	#NULL!	#NULL!	uninfected	feminine	#NULL!	#NULL!	#NULL!	#NULL!	#NULL!	next since	H542425197904050069	3	40	Tibetan	18143262618	Amdo County, Tibet	Tibet Autonomous Region	Naqu region	Anduo County	Altitude 5000 and above	Gangney Township	1		Rural household			No	No	No	No		No	#NULL!	30	4	#NULL!	other contraceptive methods			skin buried	7	7	20	#NULL!	No
HPV non-16,18		#NULL!	hpv infection, mild inflammation	HPV infection	LSIL	5	single subtype infection	HPV59	59	#NULL!	#NULL!	#NULL!	#NULL!	Second case	H542425197306040047	4	46	Tibetan	13389061089	No. 101, Village 3, Qiangma Town, Amdo County, Tibet	Tibet Autonomous Region	Naqu region	Anduo County	Altitude 5000 and above	Qiangma Town	3					No	No	No	Yes	peculiar smell	No	#NULL!	30~60	3	#NULL!	other contraceptive methods			skin buried	3	2	31	#NULL!	No
HPV non-16,18		#NULL!		#NULL!	#NULL!	#NULL!	single subtype infection	HPV58	58	#NULL!	#NULL!	#NULL!	#NULL!	Cui Chi Baji	H54242519670515002X	5	52	Tibetan	13298962710	No. 8, Village 2, Pana Town, Amdo County, Tibet	Tibet Autonomous Region	Naqu region	Anduo County	Altitude 5000 and above	Phana Town	2 villages					No	No	No	No		Yes	46		#NULL!	#NULL!	Not contraceptive				0	0	#NULL!	#NULL!	No
feminine		#NULL!		#NULL!	#NULL!	#NULL!	uninfected	feminine	#NULL!	#NULL!	#NULL!	#NULL!	#NULL!	measure	H542425197706080021	4	42	Tibetan	18889063909	No. 06, No. 21, No. 2 Village, Pana Town, Amdo County, Tibet	Tibet Autonomous Region	Naqu region	Anduo County	Altitude 5000 and above	Phana Town	2					Yes	No	No	Yes	peculiar smell	No	#NULL!	30	1	#NULL!	condom				4	2	19	#NULL!	No
feminine		#NULL!		#NULL!	#NULL!	#NULL!	uninfected	feminine	#NULL!	#NULL!	#NULL!	#NULL!	#NULL!	measure	H54242519790306010X	3	40	Tibetan	18889067751	No. 103, Village 3, Tandui Township, Amdo County, Tibet	Tibet Autonomous Region	Naqu region	Anduo County	Altitude 5000 and above	Tandui Township	3 villages					No	No	No	Yes		No	#NULL!	30~60	7	#NULL!	other contraceptive methods			ligation surgery	2	2	18	#NULL!	No
feminine		#NULL!		#NULL!	#NULL!	#NULL!	uninfected	feminine	#NULL!	#NULL!	#NULL!	#NULL!	#NULL!	Tsody	H542425197309250023	4	45	Tibetan	17740765896	Village 5, Qiangma Town, Amdo County, Tibet	Tibet Autonomous Region	Naqu region	Anduo County	Altitude 5000 and above	Qiangma Town	5					No	No	No	No		No	#NULL!	30	3	#NULL!	Not contraceptive				3	1	20	#NULL!	No
feminine		#NULL!		#NULL!	#NULL!	#NULL!	uninfected	feminine	#NULL!	#NULL!	#NULL!	#NULL!	#NULL!	Tsodi	H542425196203010027	5	57	Tibetan	13618962138	Amdo County, Tibet	Tibet Autonomous Region	Naqu region	Anduo County	Altitude 5000 and above	Phana Town	4		Rural household			No	No	No	No		Yes	53		#NULL!	#NULL!	IUD		10		4	3	25	#NULL!	No
feminine		#NULL!		#NULL!	#NULL!	#NULL!	uninfected	feminine	#NULL!	#NULL!	#NULL!	#NULL!	#NULL!	Tsoga	H542425197311020024	4	45	Tibetan	18289162632	Village 4, Pana Town, Amdo County, Tibet	Tibet Autonomous Region	Naqu region	Anduo County	Altitude 5000 and above	Phana Town	4					Yes	No	No	Yes	Odor, yellowing, itching	Yes	44		#NULL!	#NULL!	Not contraceptive				3	3	23	#NULL!	No
feminine		#NULL!		#NULL!	#NULL!	#NULL!	uninfected	feminine	#NULL!	#NULL!	#NULL!	#NULL!	#NULL!	Tsoga	H542425196003200029	5	59	Tibetan	14728967956	4 Villages, Andopana Township, Tibet	Tibet Autonomous Region	Naqu region	Anduo County	Altitude 5000 and above	Phana Town	4		Rural household			No	No	No	No		Yes	49		#NULL!	#NULL!	Not contraceptive				6	1	25	#NULL!	No
feminine		#NULL!		#NULL!	#NULL!	#NULL!	uninfected	feminine	#NULL!	#NULL!	#NULL!	#NULL!	#NULL!	Tsoga	H542425196707050022	5	52	Tibetan�	17740768690	Village 1, Zharen Town, Amdo County, Tibet	Tibet Autonomous Region	Naqu region	Anduo County	Altitude 5000 and above	Zharen Town	1		Rural household			No	No	No	No		Yes	51		#NULL!	#NULL!	Not contraceptive				7	2	21	#NULL!	No
feminine		#NULL!		#NULL!	#NULL!	#NULL!	uninfected	feminine	#NULL!	#NULL!	#NULL!	#NULL!	#NULL!	Tsogi	H542425197906090021	3	40	Tibetan	18908965609	Amdo County, Tibet	Tibet Autonomous Region	Naqu region	Anduo County	Altitude 5000 and above	Phana Town	3		Rural household			Yes	No	No	No		No	#NULL!	30	3	#NULL!	IUD		3		2	2	30	#NULL!	No
HPV non-16,18		#NULL!		#NULL!	#NULL!	#NULL!	single subtype infection	HPV58	58	#NULL!	#NULL!	#NULL!	#NULL!	Tsogi	H542425198403060044	3	35	Tibetan	13989965779	Village 3, Pana Town, Amdo County, Tibet	Tibet Autonomous Region	Naqu region	Anduo County	Altitude 5000 and above	Phana Town	3					No	No	No	No		No	#NULL!	30	5	#NULL!	IUD		3		3	1	23	#NULL!	No
feminine		#NULL!		#NULL!	#NULL!	#NULL!	uninfected	feminine	#NULL!	#NULL!	#NULL!	#NULL!	#NULL!	Tsogi	H542425197605030025	4	43	Tibetan	17740769093	Village 12, Zharen Town, Anduo County	Tibet Autonomous Region	Naqu region	Anduo County	Altitude 5000 and above	Zharen Town	4		Rural household			No	No	No	Yes		No	#NULL!	24	3	#NULL!	IUD		10		3	2	25	#NULL!	No
HPV16,18		#NULL!		#NULL!	#NULL!	#NULL!	Three subtypes of infection	HPV18, HPV31, HPV52	18	31	52	#NULL!	#NULL!	Tsogi	H542425197503060020	4	44	Tibetan	17308967100	No. 27, Village 1, Sewu Township, Amdo County, Tibet	Tibet Autonomous Region	Naqu region	Anduo County	Altitude 5000 and above	Sewu Township	1					No		No	No		Yes	40		#NULL!	#NULL!	other contraceptive methods			ligation	4	4	18	#NULL!	No
feminine		#NULL!		#NULL!	#NULL!	#NULL!	uninfected	feminine	#NULL!	#NULL!	#NULL!	#NULL!	#NULL!	Tsogi	H542425197808040020	4	41	Tibetan	15692663200	No. 46, Village 6, Zharen Town, Amdo County, Tibet	Tibet Autonomous Region	Naqu region	Anduo County	Altitude 5000 and above	Zharen Town	6					No	No	No	No		No	#NULL!	30	3	#NULL!	other contraceptive methods			ligation	4	4	23	#NULL!	No
feminine		#NULL!		#NULL!	#NULL!	#NULL!	uninfected	feminine	#NULL!	#NULL!	#NULL!	#NULL!	#NULL!	Tsogi	H542425197402090028	4	45	Tibetan	18108961643	Village 2, Pana Town, Amdo County, Tibet	Tibet Autonomous Region	Naqu region	Anduo County	Altitude 5000 and above	Phana Town	2		Rural household			Yes	No	No	No		No	#NULL!	90	3	#NULL!	other contraceptive methods			ligation	6	2	21	#NULL!	No
feminine		#NULL!		#NULL!	#NULL!	#NULL!	uninfected	feminine	#NULL!	#NULL!	#NULL!	#NULL!	#NULL!	Tsogi	H542425198408130021	3	35	Tibetan	18089968557	Amdo County, Tibet	Tibet Autonomous Region	Naqu region	Anduo County	Altitude 5000 and above	Help Aixiang	3					Yes	No	No	Yes		No	#NULL!	60	#NULL!	#NULL!	other contraceptive methods			skin buried	2	0	20	#NULL!	No
feminine		#NULL!		#NULL!	#NULL!	#NULL!	uninfected	feminine	#NULL!	#NULL!	#NULL!	#NULL!	#NULL!	Tsogi	H542425198202280024	3	37	Tibetan	15289169832	No. 5, Village 9, Zharen Town, Amdo County, Tibet	Tibet Autonomous Region	Naqu region	Anduo County	Altitude 5000 and above	Zharen Town	9					No	No	No	No		No	#NULL!	30	3	#NULL!	other contraceptive methods			skin buried	3	3	20	#NULL!	No
HPV16,18	Chronic cervicitis, hpv infection	HPV infection	ASC_H, hpv infection, mild inflammation	ACS-H	ACS-H	4	single subtype infection	HPV16	16	#NULL!	#NULL!	#NULL!	#NULL!	Tsogi	H542425197811030026	3	40	Tibetan	18143861321	4th Village of Yanshiping, Amdo County, Tibet	Tibet Autonomous Region	Naqu region	Anduo County	Altitude 5000 and above	Yanshiping Town	4	cervical leukoplakia				No		No	Yes		No	#NULL!	30	4	#NULL!	other contraceptive methods			skin buried	4	1	24	#NULL!	No
HPV non-16,18		#NULL!	hpv infection, moderate inflammation	HPV infection	LSIL	5	single subtype infection	HPV51	51	#NULL!	#NULL!	#NULL!	#NULL!	Tsogi	H542425197107080046	4	48	Tibetan	13308965570	No. 21, Village 11, Zharen Town, Amdo County, Tibet	Tibet Autonomous Region	Naqu region	Anduo County	Altitude 5000 and above	Zharen Town	5					No	No	No	No		No	#NULL!	30~60	3	#NULL!	other contraceptive methods			skin buried	5	2	22	#NULL!	No
feminine		#NULL!		#NULL!	#NULL!	#NULL!	uninfected	feminine	#NULL!	#NULL!	#NULL!	#NULL!	#NULL!	Tsogi	H542425197808090108	4	41	Tibetan	13638962991	No. 14, Village 1, Mayong Township, Amdo County, Tibet	Tibet Autonomous Region	Naqu region	Anduo County	Altitude 5000 and above	Mayong Township	1					Yes	No	Yes	No		No	#NULL!	28	3	#NULL!	Not contraceptive				1	1	30	#NULL!	No
feminine		#NULL!		#NULL!	#NULL!	#NULL!	uninfected	feminine	#NULL!	#NULL!	#NULL!	#NULL!	#NULL!	Tsogi	H542425198504100084	3	34	Tibetan	18008062019	No. 5, Village 4, Sewu Township, Amdo County, Tibet	Tibet Autonomous Region	Naqu region	Anduo County	Altitude 5000 and above	Sewu Township	4 villages					No	No	No	Yes	Odor, yellowing, itching	No	#NULL!	30	4	#NULL!	Not contraceptive				3	2	23	#NULL!	No
HPV16,18	Chronic cervicitis, hpv infection, LSIL	LISL	No lesions and malignant cells	normal	normal	1	single subtype infection	HPV16	16	#NULL!	#NULL!	#NULL!	#NULL!	Tsogi	H542425197707240023	4	42	Tibetan	19908962014	No. 131, Village 6, Qiangma Town, Amdo County, Tibet	Tibet Autonomous Region	Naqu region	Anduo County	Altitude 5000 and above	Qiangma Town	6 villages	acute cervicitis				No		No	No		No	#NULL!	30	4	#NULL!	Not contraceptive				3	2	22	#NULL!	No
feminine		#NULL!		#NULL!	#NULL!	#NULL!	uninfected	feminine	#NULL!	#NULL!	#NULL!	#NULL!	#NULL!	Tsogi	H542425196905120028	4	50	Tibetan�	15348965662	Amdo County, Tibet	Tibet Autonomous Region	Naqu region	Anduo County	Altitude 5000 and above	Tsoma Township	6 villages					No	No	No	No		Yes	49		#NULL!	#NULL!	Not contraceptive				11	6	26	#NULL!	No
feminine		#NULL!		#NULL!	#NULL!	#NULL!	uninfected	feminine	#NULL!	#NULL!	#NULL!	#NULL!	#NULL!	Tsoji Droga	H542425197605150027	4	43	Tibetan	18143862392	No. 32, Village 2, Bangai Township, Amdo County, Tibet	Tibet Autonomous Region	Naqu region	Anduo County	Altitude 5000 and above	Help Aixiang	2 villages					No	No	No	No		Yes	42		#NULL!	#NULL!	other contraceptive methods			skin buried	2	1	28	#NULL!	No
feminine		#NULL!		#NULL!	#NULL!	#NULL!	uninfected	feminine	#NULL!	#NULL!	#NULL!	#NULL!	#NULL!	Tsoga	H542425198404210024	3	35	Tibetan	19908969852	Village 1, Cuoma Township, Anduo County	Tibet Autonomous Region	Naqu region	Anduo County	Altitude 5000 and above	Tsoma Township	1					No	No	No	No		No	#NULL!	30	5	#NULL!	other contraceptive methods			ligation	3	3	20	#NULL!	No
feminine		#NULL!		#NULL!	#NULL!	#NULL!	uninfected	feminine	#NULL!	#NULL!	#NULL!	#NULL!	#NULL!	Confused	H542425198304060022	3	36	Tibetan	19808968871	No. 2011, Village 8, Zharen Town, Amdo County, Tibet	Tibet Autonomous Region	Naqu region	Anduo County	Altitude 5000 and above	Zharen Town	8					No	No	No	Yes		No	#NULL!	30	3	#NULL!	other contraceptive methods			skin buried	2	2	21	#NULL!	No
feminine		#NULL!		#NULL!	#NULL!	#NULL!	uninfected	feminine	#NULL!	#NULL!	#NULL!	#NULL!	#NULL!	Tsom	H542425197708080068	4	42	Tibetan	15348967038	3 Villages, Doma Township, Amdo County, Tibet	Tibet Autonomous Region	Naqu region	Anduo County	Altitude 5000 and above	Doma Township	3					No	No	No	No		No	#NULL!	30~60	1	#NULL!	IUD		1		3	3	20	#NULL!	No
feminine		#NULL!		#NULL!	#NULL!	#NULL!	uninfected	feminine	#NULL!	#NULL!	#NULL!	#NULL!	#NULL!	Tsom	H542425197904030041	3	40	Tibetan	13549031887	No. 2011, Village 5, Zharen Town, Amdo County, Tibet	Tibet Autonomous Region	Naqu region	Anduo County	Altitude 5000 and above	Zharen Town	5					Yes	No	No	No		No	#NULL!	30~180	5	#NULL!	other contraceptive methods			skin buried	2	2	21	#NULL!	No
feminine		#NULL!		#NULL!	#NULL!	#NULL!	uninfected	feminine	#NULL!	#NULL!	#NULL!	#NULL!	#NULL!	Tsom	H542425197507050161	4	44	Tibetan	18145264262	1 Village, Qiangma Town, Amdo County, Tibet	Tibet Autonomous Region	Naqu region	Anduo County	Altitude 5000 and above	Qiangma Town	1 village		Rural household			No	No	No	No		No	#NULL!	30	2	#NULL!	other contraceptive methods			skin buried	2	2	23	#NULL!	No
feminine		#NULL!		#NULL!	#NULL!	#NULL!	uninfected	feminine	#NULL!	#NULL!	#NULL!	#NULL!	#NULL!	Tsom	H542425197801070040	4	41	Tibetan	18141467056	No. 127, 10 Village, Zharen Town, Amdo County, Tibet	Tibet Autonomous Region	Naqu region	Anduo County	Altitude 5000 and above	Zharen Town	10					Yes	No	Yes	Yes	Odor, yellowing, itching	No	#NULL!	30	3	#NULL!	other contraceptive methods			skin buried	3	2	21	#NULL!	No
feminine		#NULL!		#NULL!	#NULL!	#NULL!	uninfected	feminine	#NULL!	#NULL!	#NULL!	#NULL!	#NULL!	Tsom	H542425197612900022	4	42	Tibetan	18708065271	5 inches, Doma Township, Amdo County, Tibet	Tibet Autonomous Region	Naqu region	Anduo County	Altitude 5000 and above	Doma Township	5		Rural household			Yes	No	No	No		No	#NULL!	30	#NULL!	#NULL!	other contraceptive methods			skin buried	5	3	15	#NULL!	No
feminine		#NULL!		#NULL!	#NULL!	#NULL!	uninfected	feminine	#NULL!	#NULL!	#NULL!	#NULL!	#NULL!	Tsom	H542425198210230043	3	36	Tibetan	15348960098	2 Villages, Doma Township, Anduo County	Tibet Autonomous Region	Naqu region	Anduo County	Altitude 5000 and above	Doma Township	2					No	No	No	No		Yes	22		#NULL!	#NULL!	Not contraceptive				2	1	21	#NULL!	No
feminine		#NULL!		#NULL!	#NULL!	#NULL!	uninfected	feminine	#NULL!	#NULL!	#NULL!	#NULL!	#NULL!	Tsom	H542425197310100049	4	45	Tibetan	15208066503	No. 60, Village 2, Yanshiping Town, Amdo County, Tibet	Tibet Autonomous Region	Naqu region	Anduo County	Altitude 5000 and above	Yanshiping Town	2 villages					Yes	No	No	No		No	#NULL!	30	3	#NULL!	Not contraceptive				3	3	20	#NULL!	No
HPV16,18	Chronic cervicitis, hpv infection, LSIL	LISL	hpv infection	HPV infection	LSIL	5	Dual subtype infection	HPV16, HPV59	16	59	#NULL!	#NULL!	#NULL!	Tsom	H542425198302210023	3	36	Tibetan	15289168386	No. 2011, Village 2, Zharen Town, Amdo County, Tibet	Tibet Autonomous Region	Naqu region	Anduo County	Altitude 5000 and above	Zharen Town	2	No abnormalities				No		No	No		No	#NULL!	30	3	#NULL!	Not contraceptive				3	1	20	#NULL!	No
feminine		#NULL!		#NULL!	#NULL!	#NULL!	uninfected	feminine	#NULL!	#NULL!	#NULL!	#NULL!	#NULL!	Tsocha	H542425198802030088	3	31	Tibetan	18008963885	Amdo County, Tibet	Tibet Autonomous Region	Naqu region	Anduo County	Altitude 5000 and above	Mayong Township	3		Rural household			No	No	No	Yes		No	#NULL!	30	3	#NULL!	other contraceptive methods			skin buried	3	2	25	#NULL!	No
feminine		#NULL!		#NULL!	#NULL!	#NULL!	uninfected	feminine	#NULL!	#NULL!	#NULL!	#NULL!	#NULL!	cuo poor	H542425195612020029	6	62	Tibetan	13628968031	No. 13, Village 2, Doma Township, Amdo County, Tibet	Tibet Autonomous Region	Naqu region	Anduo County	Altitude 5000 and above	Doma Township	2 villages					No	No	No	Yes	Odor, yellowing, itching	Yes	52		#NULL!	#NULL!	Not contraceptive				10	5	25	#NULL!	No
feminine		#NULL!		#NULL!	#NULL!	#NULL!	uninfected	feminine	#NULL!	#NULL!	#NULL!	#NULL!	#NULL!	Tsosha	H542425197802210025	4	41	Tibetan	17589063222	Amdo County, Tibet	Tibet Autonomous Region	Naqu region	Anduo County	Altitude 5000 and above	Tandui Township	2		Rural household			Yes	No	No	No		No	#NULL!	30	5	#NULL!	Not contraceptive				3	3	18	#NULL!	No
feminine		#NULL!		#NULL!	#NULL!	#NULL!	uninfected	feminine	#NULL!	#NULL!	#NULL!	#NULL!	#NULL!	Tsoyang	H542425196901120047	4	50	Tibetan	13322560234	No. 31, Village 4, Zharen Town, Amdo County, Tibet	Tibet Autonomous Region	Naqu region	Anduo County	Altitude 5000 and above	Zharen Town	4 villages					No	No	Yes	Yes	Odor, yellowing, itching	No	#NULL!	15~30	3	#NULL!	other contraceptive methods			skin buried	8	5	21	#NULL!	No
feminine		#NULL!		#NULL!	#NULL!	#NULL!	uninfected	feminine	#NULL!	#NULL!	#NULL!	#NULL!	#NULL!	Cuozhen	H542425196307180047	5	56	Tibetan	17308964508	No. 88, Village 9, Zharen Town, Amdo County, Tibet	Tibet Autonomous Region	Naqu region	Anduo County	Altitude 5000 and above	Zharen Town	9					Yes	No	No	No		Yes	54		#NULL!	#NULL!	Not contraceptive				7	7	22	#NULL!	No
feminine		#NULL!		#NULL!	#NULL!	#NULL!	uninfected	feminine	#NULL!	#NULL!	#NULL!	#NULL!	#NULL!	Cuozhu	H542425198109020041	3	37	Tibetan	18193270800	Village 3, Zharen Town, Anduo County	Tibet Autonomous Region	Naqu region	Anduo County	Altitude 5000 and above	Zharen Town	3					No	No	No	No		No	#NULL!	29	3	#NULL!	Not contraceptive				9	6	20	#NULL!	No
HPV non-16,18		#NULL!		#NULL!	#NULL!	#NULL!	single subtype infection	HPV51	51	#NULL!	#NULL!	#NULL!	#NULL!	Tsodro	H542425197203070024	4	47	Tibetan	19908965973	No. 06 and No. 21, Village 3, Tandui Township, Amdo County, Tibet	Tibet Autonomous Region	Naqu region	Anduo County	Altitude 5000 and above	Tandui Township	3		Rural household			No	No	No	Yes	less	No	#NULL!	30	3	#NULL!	Not contraceptive				6	4	17	#NULL!	No
feminine		#NULL!		#NULL!	#NULL!	#NULL!	uninfected	feminine	#NULL!	#NULL!	#NULL!	#NULL!	#NULL!	up to level	H542425197508090026	4	44	Tibetan	13518967759	Village 4, Qiangma Town, Amdo County, Tibet	Tibet Autonomous Region	Naqu region	Anduo County	Altitude 5000 and above	Qiangma Town	4		Rural household			No	No	No	No		No	#NULL!	30	4	#NULL!	IUD		2018		5	3	24	#NULL!	No
feminine		#NULL!		#NULL!	#NULL!	#NULL!	uninfected	feminine	#NULL!	#NULL!	#NULL!	#NULL!	#NULL!	Dach	H542425197408190046	4	45	Tibetan	13628962257	No. 3, Village 5, Doma Township, Amdo County, Tibet	Tibet Autonomous Region	Naqu region	Anduo County	Altitude 5000 and above	Doma Township	5					No	No	No	No		No	#NULL!	28	3	#NULL!	Not contraceptive				9	7	17	#NULL!	No
feminine		#NULL!		#NULL!	#NULL!	#NULL!	uninfected	feminine	#NULL!	#NULL!	#NULL!	#NULL!	#NULL!	Dacuo	H542425197605080065	4	43	Tibetan	18798962066	No. 06, No. 21, No. 2 Village, Pana Town, Amdo County, Tibet	Tibet Autonomous Region	Naqu region	Anduo County	Altitude 5000 and above	Phana Town	2 villages					No	No	No	No		No	#NULL!	30	3	#NULL!	other contraceptive methods			ligation	2	2	20	#NULL!	No
feminine		#NULL!		#NULL!	#NULL!	#NULL!	uninfected	feminine	#NULL!	#NULL!	#NULL!	#NULL!	#NULL!	Dacuo	H542425198506080021	3	34	Tibetan	18898080313	No. 116, Village 1, Cuoma Township, Amdo County, Tibet	Tibet Autonomous Region	Naqu region	Anduo County	Altitude 5000 and above	Tsoma Township	1					Yes	No	No	No		No	#NULL!	30~60	3	#NULL!	other contraceptive methods			skin buried	4	4	18	#NULL!	No
feminine		#NULL!		#NULL!	#NULL!	#NULL!	uninfected	feminine	#NULL!	#NULL!	#NULL!	#NULL!	#NULL!	Dacuo	H542425197906230020	3	40	Tibetan	17389064046	5 Villages, Doma Township, Amdo County, Tibet	Tibet Autonomous Region	Naqu region	Anduo County	Altitude 5000 and above	Doma Township	5		Rural household			Yes	No	No	No		No	#NULL!	90	3	#NULL!	other contraceptive methods			skin buried	4	4	20	#NULL!	No
HPV non-16,18		#NULL!	hpv infection, mild inflammation	HPV infection	LSIL	5	single subtype infection	HPV58	58	#NULL!	#NULL!	#NULL!	#NULL!	Dacuo	H542425196707080045	5	52	Tibetan	18889068809	Amdo County, Tibet	Tibet Autonomous Region	Naqu region	Anduo County	Altitude 5000 and above	Tsoma Township	4		Rural household			No	No	No	No		No	#NULL!	30~90	#NULL!	#NULL!	other contraceptive methods			skin buried	6	5	21	#NULL!	No
feminine		#NULL!		#NULL!	#NULL!	#NULL!	uninfected	feminine	#NULL!	#NULL!	#NULL!	#NULL!	#NULL!	Dacuo	H542425197003080068	4	49	Tibetan	15208067559	No. 30, Village 5, Doma Township, Amdo County, Tibet	Tibet Autonomous Region	Naqu region	Anduo County	Altitude 5000 and above	Doma Township	5					No	No	No	No		Yes	48		#NULL!	#NULL!	Not contraceptive				13	11	18	#NULL!	No
feminine		#NULL!		#NULL!	#NULL!	#NULL!	uninfected	feminine	#NULL!	#NULL!	#NULL!	#NULL!	#NULL!	Dada	H542425194703200020	6	72	Tibetan	15889066882	No. 8, Village 2, Zharen Town, Amdo County, Tibet	Tibet Autonomous Region	Naqu region	Anduo County	Altitude 5000 and above	Zharen Town	2 villages					No	No	No	Yes		Yes	55		#NULL!	#NULL!	Not contraceptive				4	3	29	#NULL!	No
feminine		#NULL!		#NULL!	#NULL!	#NULL!	uninfected	feminine	#NULL!	#NULL!	#NULL!	#NULL!	#NULL!	Dardi	H542425196808130064	5	51	Tibetan	17789069009	1 Village, Qiangma Town, Amdo County, Tibet	Tibet Autonomous Region	Naqu region	Anduo County	Altitude 5000 and above	Qiangma Town	1					No	No	No	Yes		Yes	42		#NULL!	#NULL!	other contraceptive methods			ligation	4	1	25	#NULL!	No
feminine		#NULL!		#NULL!	#NULL!	#NULL!	uninfected	feminine	#NULL!	#NULL!	#NULL!	#NULL!	#NULL!	Daga	H54242519710513002X	4	48	Tibetan	18898060206	No. 96, Village 8, Zharen Town, Amdo County, Tibet	Tibet Autonomous Region	Naqu region	Anduo County	Altitude 5000 and above	Zharen Town	8					No	No	No	No		No	#NULL!	30	2	#NULL!	Not contraceptive				2	2	25	#NULL!	No
feminine		#NULL!		#NULL!	#NULL!	#NULL!	uninfected	feminine	#NULL!	#NULL!	#NULL!	#NULL!	#NULL!	Dag	H542425196807230020	5	51	Tibetan	18389060877	No. 06 and No. 21, Village 3, Tandui Township, Amdo County, Tibet	Tibet Autonomous Region	Naqu region	Anduo County	Altitude 5000 and above	Tandui Township	3					No	No	No	No		No	#NULL!	30~60	3	#NULL!	Not contraceptive				8	7	18	#NULL!	No
HPV non-16,18		#NULL!	hpv infection	HPV infection	LSIL	5	single subtype infection	HPV11	11	#NULL!	#NULL!	#NULL!	#NULL!	Dage	H542425198103050047	3	38	Tibetan	18089069053	Village 4, Yanshiping Town, Amdo County, Tibet	Tibet Autonomous Region	Naqu region	Anduo County	Altitude 5000 and above	Yanshiping Town	4					Yes	No	No	No		No	#NULL!	30	5	#NULL!	other contraceptive methods			skin buried	1	1	25	#NULL!	No
feminine		#NULL!		#NULL!	#NULL!	#NULL!	uninfected	feminine	#NULL!	#NULL!	#NULL!	#NULL!	#NULL!	Dage	H542425198603030026	3	33	Tibetan	18076964937	Tibet Ah's live help Aixiang 5 villages	Tibet Autonomous Region	Naqu region	Anduo County	Altitude 5000 and above	Help Aixiang	5					No	No	No	No		No	#NULL!	30	#NULL!	#NULL!	Not contraceptive				2	1	24	#NULL!	No
feminine		#NULL!		#NULL!	#NULL!	#NULL!	uninfected	feminine	#NULL!	#NULL!	#NULL!	#NULL!	#NULL!	Dajiang	H542425198403070082	3	35	Tibetan	18289163372	Village 5, Cuoma Township, Amdo County, Tibet	Tibet Autonomous Region	Naqu region	Anduo County	Altitude 5000 and above	Maqu Township	5					No	No	No	No		No	#NULL!	30	3	#NULL!	Not contraceptive				4	2	22	#NULL!	No
feminine		#NULL!		#NULL!	#NULL!	#NULL!	uninfected	feminine	#NULL!	#NULL!	#NULL!	#NULL!	#NULL!	Darjee	H542425197707060049	4	42	Tibetan	15692660818	Village 4, Pana Town, Amdo County, Tibet	Tibet Autonomous Region	Naqu region	Anduo County	Altitude 5000 and above	Phana Town	4					No	No	No	No		No	#NULL!	30	3	#NULL!	other contraceptive methods			ligation	2	2	22	#NULL!	No
feminine		#NULL!		#NULL!	#NULL!	#NULL!	uninfected	feminine	#NULL!	#NULL!	#NULL!	#NULL!	#NULL!	Darjee	H542425197506190023	4	44	Tibetan	13628968593	No. 15, Village 2, Zhaqu Township, Amdo County, Tibet	Tibet Autonomous Region	Naqu region	Anduo County	Altitude 5000 and above	Zhaqu Township	2					No	No	No	No		No	#NULL!	30-45	9	#NULL!	other contraceptive methods			skin buried	4	2	28	#NULL!	No
HPV non-16,18		#NULL!	hpv infection	HPV infection	LSIL	5	single subtype infection	HPV52	52	#NULL!	#NULL!	#NULL!	#NULL!	Damm	H542425197402040020	4	45	Tibetan	13989962095	No. 31, Village 4, Zhaqu Township, Amdo County, Tibet	Tibet Autonomous Region	Naqu region	Anduo County	Altitude 5000 and above	Zhaqu Township	4					Yes	No	No	No		No	#NULL!	30	4	#NULL!	Not contraceptive				10	5	20	#NULL!	No
feminine		#NULL!		#NULL!	#NULL!	#NULL!	uninfected	feminine	#NULL!	#NULL!	#NULL!	#NULL!	#NULL!	Daqiu	H542425197808240065	4	41	Tibetan	18989066683	No. 91, Village 6, Qiangma Town, Amdo County, Tibet	Tibet Autonomous Region	Naqu region	Anduo County	Altitude 5000 and above	Qiangma Town	6					No	No	No	No		Yes	40		#NULL!	#NULL!	Not contraceptive				5	5	19	#NULL!	No
feminine		#NULL!		#NULL!	#NULL!	#NULL!	uninfected	feminine	#NULL!	#NULL!	#NULL!	#NULL!	#NULL!	Dari	H54242519820907002x	3	36	Tibetan	17789061992	1 Village, Doma Township, Amdo County, Tibet	Tibet Autonomous Region	Naqu region	Anduo County	Altitude 5000 and above	Doma Township	1		Rural household			No	No	No	Yes		No	#NULL!	60	3	#NULL!	other contraceptive methods			skin buried	2	0	18	#NULL!	No
feminine		#NULL!		#NULL!	#NULL!	#NULL!	uninfected	feminine	#NULL!	#NULL!	#NULL!	#NULL!	#NULL!	Dari	H542425196206020087	5	57	Tibetan	15208060693	No. 97, Village 8, Zaren Town, Amdo County, Tibet	Tibet Autonomous Region	Naqu region	Anduo County	Altitude 5000 and above	Zharen Town	8					Yes	No	No	No		Yes	42		#NULL!	#NULL!	Not contraceptive				6	4	20	#NULL!	No
feminine		#NULL!		#NULL!	#NULL!	#NULL!	uninfected	feminine	#NULL!	#NULL!	#NULL!	#NULL!	#NULL!	Dasa	H542425198305070169	3	36	Tibetan	18908966033	No. 0814, Village 5, Doma Township, Amdo County, Tibet	Tibet Autonomous Region	Naqu region	Anduo County	Altitude 5000 and above	Doma Township	5 villages					No	No	No	Yes		No	#NULL!	30	3	#NULL!	Not contraceptive				4	4	20	#NULL!	No
feminine		#NULL!		#NULL!	#NULL!	#NULL!	uninfected	feminine	#NULL!	#NULL!	#NULL!	#NULL!	#NULL!	Dasan	H542425197909010242	3	39	Tibetan	13992073144	No. 7, Village 7, Gangni Township, Amdo County, Tibet	Tibet Autonomous Region	Naqu region	Anduo County	Altitude 5000 and above	Gangney Township	7 villages					No	No	No	No		No	#NULL!	28	5	#NULL!	Not contraceptive				2	2	35	#NULL!	No
feminine		#NULL!		#NULL!	#NULL!	#NULL!	uninfected	feminine	#NULL!	#NULL!	#NULL!	#NULL!	#NULL!	Dase	H542425197412200024	4	44	Tibetan	19989266703	No. 18, Village 11, Zharen Town, Amdo County, Tibet	Tibet Autonomous Region	Naqu region	Anduo County	Altitude 5000 and above	Zharen Town	11 Village					No	Yes	No	No		No	#NULL!	30	4	#NULL!	other contraceptive methods			ligation surgery	5	4	23	#NULL!	No
HPV16,18	No intraepithelial lesions and malignant lesions	Chronic cervicitis or no obvious lesions	ASC_US, hpv infection	ASC-US	ASC-US	3	Dual subtype infection	HPV16, HPV58	16	58	#NULL!	#NULL!	#NULL!	Datsun	H542425196212030046	5	56	Tibetan	15889067923	3 Villages, Bangai Township, Amdo County, Tibet	Tibet Autonomous Region	Naqu region	Anduo County	Altitude 5000 and above	Help Aixiang	3	senile vaginitis				Yes		No	No		Yes	53		#NULL!	#NULL!	Not contraceptive				11	6	22	#NULL!	No
HPV16,18		#NULL!		#NULL!	#NULL!	#NULL!	single subtype infection	HPV16	16	#NULL!	#NULL!	#NULL!	#NULL!	Dava	H542425198008200027	3	39	Tibetan	18208067798	No. 32, Village 3, Pana Town, Amdo County, Tibet	Tibet Autonomous Region	Naqu region	Anduo County	Altitude 5000 and above	Phana Town	3					Yes		No	No		No	#NULL!	30	4	#NULL!	other contraceptive methods			ligation	2	2	22	#NULL!	No
feminine		#NULL!		#NULL!	#NULL!	#NULL!	uninfected	feminine	#NULL!	#NULL!	#NULL!	#NULL!	#NULL!	Dawa Tsom	H542425197809080024	3	40	Tibetan	18989061300	No. 77, Village 3, Pana Town, Amdo County, Tibet	Tibet Autonomous Region	Naqu region	Anduo County	Altitude 5000 and above	Phana Town	3 villages					No	No	Yes	No		No	#NULL!	28	2	#NULL!	other contraceptive methods			skin buried	4	2	26	#NULL!	No
feminine		#NULL!		#NULL!	#NULL!	#NULL!	uninfected	feminine	#NULL!	#NULL!	#NULL!	#NULL!	#NULL!	Dawasam	H542425198409060061	3	34	Tibetan	18289177570	6 Villages, Cuoma Township, Amdo County, Tibet	Tibet Autonomous Region	Naqu region	Anduo County	Altitude 5000 and above	Tsoma Township	6					No	No	No	No		No	#NULL!	30	3	#NULL!	Not contraceptive				0	0	0	#NULL!	No
HPV non-16,18		#NULL!	hpv infection	HPV infection	LSIL	5	Dual subtype infection	HPV45, HPV58	45	58	#NULL!	#NULL!	#NULL!	Dawa Dolma	H542425197406070067	4	45	Tibetan	18189960799	No. 33, Village 7, Yanshiping Town, Amdo County, Tibet	Tibet Autonomous Region	Naqu region	Anduo County	Altitude 5000 and above	Yanshiping Town	4					Yes	No	No	No		No	#NULL!	30~90	3	#NULL!	other contraceptive methods			ligation	1	0	0	#NULL!	No
HPV non-16,18		#NULL!	hpv infection, mild inflammation	HPV infection	LSIL	5	single subtype infection	HPV58	58	#NULL!	#NULL!	#NULL!	#NULL!	Dawa Dolma	H542425198404160047	3	35	Tibetan	15208067588	No. 26, Village 10, Zharen Town, Amdo County, Tibet	Tibet Autonomous Region	Naqu region	Anduo County	Altitude 5000 and above	Zharen Town	10					No	No	No	No		No	#NULL!	30	3	#NULL!	other contraceptive methods			ligation	6	6	18	#NULL!	No
HPV16,18	Chronic cervicitis, hpv infection, LSIL	LISL	hpv infection, moderate inflammation	HPV infection	LSIL	5	Dual subtype infection	HPV18, HPV52	18	52	#NULL!	#NULL!	#NULL!	Dawa	H542425198105030066	3	38	Tibetan	13398065797	Village 4, Zharen Town, Anduo County	Tibet Autonomous Region	Naqu region	Anduo County	Altitude 5000 and above	Zharen Town	4	cervical mucosa eversion				No		No	No		No	#NULL!	30	5	#NULL!	Not contraceptive				7	6	22	#NULL!	No
feminine		#NULL!		#NULL!	#NULL!	#NULL!	uninfected	feminine	#NULL!	#NULL!	#NULL!	#NULL!	#NULL!	Dazin	H542425196301310023	5	56	Tibetan	16689065932	8 Villages, Gangni Township, Amdo County, Tibet	Tibet Autonomous Region	Naqu region	Anduo County	Altitude 5000 and above	Gangney Township	8		Rural household			No	No	No	No		Yes	1		#NULL!	#NULL!	other contraceptive methods			skin buried	10	6	24	#NULL!	No
feminine		#NULL!		#NULL!	#NULL!	#NULL!	uninfected	feminine	#NULL!	#NULL!	#NULL!	#NULL!	#NULL!	Dazin	H542425198408150065	3	35	Tibetan	18898065638	No. 9, Village 3, Qiangma Town, Amdo County, Tibet	Tibet Autonomous Region	Naqu region	Anduo County	Altitude 5000 and above	Qiangma Town	3					No	No	No	No		Yes	#NULL!		#NULL!	#NULL!	Not contraceptive				2	2	28	#NULL!	No
feminine		#NULL!		#NULL!	#NULL!	#NULL!	uninfected	feminine	#NULL!	#NULL!	#NULL!	#NULL!	#NULL!	Dazhen	H542425197401030023	4	45	Tibetan	15692662133	3 Villages, Pana Town, Anduo County	Tibet Autonomous Region	Naqu region	Anduo County	Altitude 5000 and above	Phana Town	3					Yes	No	No	Yes	less	No	#NULL!	30~150	3	#NULL!	other contraceptive methods			skin buried	1	1	37	#NULL!	No
HPV non-16,18		#NULL!		#NULL!	#NULL!	#NULL!	single subtype infection	HPV51	51	#NULL!	#NULL!	#NULL!	#NULL!	Dazhen	H542425198007220026	3	39	Tibetan	17789069272	Amdo County, Tibet	Tibet Autonomous Region	Naqu region	Anduo County	Altitude 5000 and above	Doma Township	6		Rural household			Yes	No	No	Yes	less	No	#NULL!	30	6	#NULL!	other contraceptive methods			skin buried	3	3	18	#NULL!	No
feminine		#NULL!		#NULL!	#NULL!	#NULL!	uninfected	feminine	#NULL!	#NULL!	#NULL!	#NULL!	#NULL!	Dazhen	H542425197801030065	4	41	Tibetan	13228969858	No. 90, Village 4, Zharen Town, Amdo County, Tibet	Tibet Autonomous Region	Naqu region	Anduo County	Altitude 5000 and above	Zharen Town	3					Yes	No	No	No		No	#NULL!	30~180	3	#NULL!	other contraceptive methods			skin buried	3	3	21	#NULL!	No
feminine		#NULL!		#NULL!	#NULL!	#NULL!	uninfected	feminine	#NULL!	#NULL!	#NULL!	#NULL!	#NULL!	Dazhen	H542425197302040082	4	46	Tibetan	19989262249	No. 41, Village 3, Bangai Township, Amdo County, Tibet	Tibet Autonomous Region	Naqu region	Anduo County	Altitude 5000 and above	Help Aixiang	3					No	No	No	No		No	#NULL!	30	3	#NULL!	other contraceptive methods			skin buried	3	3	25	#NULL!	No
feminine		#NULL!		#NULL!	#NULL!	#NULL!	uninfected	feminine	#NULL!	#NULL!	#NULL!	#NULL!	#NULL!	Dazhen	H542425196409130024	5	54	Tibetan	18208060585	Villages, Maqu Township, Amdo County, Tibet	Tibet Autonomous Region	Naqu region	Anduo County	Altitude 5000 and above	Maqu Township	2		Rural household			No	No	No	No		Yes	47		#NULL!	#NULL!	Not contraceptive				11	5	18	#NULL!	No
feminine		#NULL!		#NULL!	#NULL!	#NULL!	uninfected	feminine	#NULL!	#NULL!	#NULL!	#NULL!	#NULL!	Dajen Wangm	H542425196510020022	5	53	Tibetan	18143263954	No. 84, Village 3, Pana Town, Amdo County, Tibet	Tibet Autonomous Region	Naqu region	Anduo County	Altitude 5000 and above	Phana Town	3					No	No	No	No		No	#NULL!	30	2	#NULL!	other contraceptive methods			skin buried	3	3	27	#NULL!	No
feminine		#NULL!		#NULL!	#NULL!	#NULL!	uninfected	feminine	#NULL!	#NULL!	#NULL!	#NULL!	#NULL!	Dazhu	H542425197607150020	4	43	Tibetan	15348966387	3 villages in Phana Township	Tibet Autonomous Region	Naqu region	Anduo County	Altitude 5000 and above	Phana Town	3		Rural household			Yes	No	No	No		No	#NULL!	15-30	3	#NULL!	other contraceptive methods			skin buried	3	2	17	#NULL!	No
feminine		#NULL!		#NULL!	#NULL!	#NULL!	uninfected	feminine	#NULL!	#NULL!	#NULL!	#NULL!	#NULL!	Dazhu	H542425197706130025	4	42	Tibetan	17397118125	Village 4, Zaren Town, Amdo County, Tibet	Tibet Autonomous Region	Naqu region	Anduo County	Altitude 5000 and above	Zharen Town	4 villages		Rural household			Yes	No	No	No		No	#NULL!	30	3	#NULL!	Not contraceptive				0	0	0	#NULL!	No
feminine		#NULL!		#NULL!	#NULL!	#NULL!	uninfected	feminine	#NULL!	#NULL!	#NULL!	#NULL!	#NULL!	Dazhu	H542425198303240021	3	36	Tibetan�	15389721376	Village 8, Zaren Town, Amdo County, Tibet	Tibet Autonomous Region	Naqu region	Anduo County	Altitude 5000 and above	Zharen Town	8		Rural household			No	No	No	No		No	#NULL!	30	3	#NULL!	Not contraceptive				1	0	35	#NULL!	No
feminine		#NULL!		#NULL!	#NULL!	#NULL!	uninfected	feminine	#NULL!	#NULL!	#NULL!	#NULL!	#NULL!	Dazzle	H542425196805240022	5	51	Tibetan	17308963814	No. 160, Village 9, Zharen Town, Amdo County, Tibet	Tibet Autonomous Region	Naqu region	Anduo County	Altitude 5000 and above	Zharen Town	9					Yes	No	No	No		No	#NULL!	90	3	#NULL!	other contraceptive methods			ligation	4	4	25	#NULL!	No
HPV16,18	Chronic cervicitis, hpv infection, LSIL	LISL	hpv infection	HPV infection	LSIL	5	single subtype infection	HPV16	16	#NULL!	#NULL!	#NULL!	#NULL!	Dazzle	H542425198105100044	3	38	Tibetan	13308967239	Village 4, Cuoma Township, Amdo County, Tibet	Tibet Autonomous Region	Naqu region	Anduo County	Altitude 5000 and above	Tsoma Township	4	chronic cervicitis	Rural household			No		No	No		No	#NULL!	50	3	#NULL!	Not contraceptive				1	0	37	#NULL!	No
feminine		#NULL!		#NULL!	#NULL!	#NULL!	uninfected	feminine	#NULL!	#NULL!	#NULL!	#NULL!	#NULL!	waiting	H542425198306010045	3	36	Tibetan	15608966000	Amdo County, Tibet	Tibet Autonomous Region	Naqu region	Anduo County	Altitude 5000 and above	Phana Town	government					No	No	No	Yes	odor itching	No	#NULL!	28	5	#NULL!	IUD		1		1	1	25	#NULL!	No
feminine		#NULL!		#NULL!	#NULL!	#NULL!	uninfected	feminine	#NULL!	#NULL!	#NULL!	#NULL!	#NULL!	Tenzing Dolma	H542425196703010023	5	52	Tibetan	18798979800	Amdo County, Tibet	Tibet Autonomous Region	Naqu region	Anduo County	Altitude 5000 and above	Tandui Township	3		Rural household			No	No	No	No		Yes	46		#NULL!	#NULL!	Not contraceptive				2	2	21	#NULL!	No
feminine		#NULL!		#NULL!	#NULL!	#NULL!	uninfected	feminine	#NULL!	#NULL!	#NULL!	#NULL!	#NULL!	Dante	H542425196411270026	5	54	Tibetan	13549018009	No. 17, Village 2, Zharen Town, Amdo County, Tibet	Tibet Autonomous Region	Naqu region	Anduo County	Altitude 5000 and above	Zharen Town	2					No	No	No	No		Yes	50		#NULL!	#NULL!	Not contraceptive				0	0	0	#NULL!	No
feminine		#NULL!		#NULL!	#NULL!	#NULL!	uninfected	feminine	#NULL!	#NULL!	#NULL!	#NULL!	#NULL!	Damba	H542425198107090062	3	38	Tibetan�	17740769428	Village 3, Qiangma Town, Amdo County, Tibet	Tibet Autonomous Region	Naqu region	Anduo County	Altitude 5000 and above	Qiangma Town	3		Rural household			No	No	No	No		No	#NULL!	180-210	#NULL!	#NULL!	other contraceptive methods			skin buried	6	0	6	#NULL!	No
feminine		#NULL!		#NULL!	#NULL!	#NULL!	uninfected	feminine	#NULL!	#NULL!	#NULL!	#NULL!	#NULL!	Dancuo	H542425197202160028	4	47	Tibetan	18008964337	1 Village, Qiangma Town, Amdo County, Tibet	Tibet Autonomous Region	Naqu region	Anduo County	Altitude 5000 and above	Qiangma Town	1 village		Rural household			Yes	No	No	No		Yes	48		#NULL!	#NULL!	other contraceptive methods			ligation	1	1	23	#NULL!	No
feminine		#NULL!		#NULL!	#NULL!	#NULL!	uninfected	feminine	#NULL!	#NULL!	#NULL!	#NULL!	#NULL!	Dancuo	H542425197807090026	4	41	Tibetan	18389061233	No. 54, Village 4, Bangai Township, Amdo County, Tibet	Tibet Autonomous Region	Naqu region	Anduo County	Altitude 5000 and above	Help Aixiang	4					No	No	No	No		No	#NULL!	30	5	#NULL!	other contraceptive methods			ligation	2	2	25	#NULL!	No
feminine		#NULL!		#NULL!	#NULL!	#NULL!	uninfected	feminine	#NULL!	#NULL!	#NULL!	#NULL!	#NULL!	Dancuo	H542425198508150046	3	34	Tibetan	18089067753	Amdo County, Tibet	Tibet Autonomous Region	Naqu region	Anduo County	Altitude 5000 and above	Tsoma Township	5		Rural household			No	No	No	No		No	#NULL!	30	7	#NULL!	other contraceptive methods			ligation	5	3	19	#NULL!	No
feminine		#NULL!		#NULL!	#NULL!	#NULL!	uninfected	feminine	#NULL!	#NULL!	#NULL!	#NULL!	#NULL!	Dancuo	H542425197901040025	3	40	Tibetan	13989061672	Zharen Town, Anduo County 10	Tibet Autonomous Region	Naqu region	Anduo County	Altitude 5000 and above	Zharen Town	10					No	No	No	No		No	#NULL!	45-52	1	#NULL!	other contraceptive methods			skin buried	3	3	24	#NULL!	No
feminine		#NULL!		#NULL!	#NULL!	#NULL!	uninfected	feminine	#NULL!	#NULL!	#NULL!	#NULL!	#NULL!	Dancuo	H542425197406190026	4	45	Tibetan�	18908968855	6 Villages, Gangni Township, Amdo County, Tibet	Tibet Autonomous Region	Naqu region	Anduo County	Altitude 5000 and above	Gangney Township	6					No	No	No	No		No	#NULL!	30	#NULL!	#NULL!	Not contraceptive				2	0	22	#NULL!	No
feminine		#NULL!		#NULL!	#NULL!	#NULL!	uninfected	feminine	#NULL!	#NULL!	#NULL!	#NULL!	#NULL!	Danma	H542425198105040109	3	38	Tibetan	18289061633	1 Village, Gangni Township, Amdo County, Tibet	Tibet Autonomous Region	Naqu region	Anduo County	Altitude 5000 and above	Gangney Township	1					No	No	No	Yes	itching with odor	No	#NULL!	28	3	#NULL!	Not contraceptive				1	1	21	#NULL!	No
feminine		#NULL!		#NULL!	#NULL!	#NULL!	uninfected	feminine	#NULL!	#NULL!	#NULL!	#NULL!	#NULL!	Tenzing Bam	H54242519830507002X	3	36	Tibetan	13298961177	Village 4, Qiangma Town, Amdo County, Tibet	Tibet Autonomous Region	Naqu region	Anduo County	Altitude 5000 and above	Qiangma Town	4					Yes	No	No	Yes	peculiar smell	No	#NULL!	30	#NULL!	#NULL!	IUD		11		3	2	20	#NULL!	No
feminine		#NULL!		#NULL!	#NULL!	#NULL!	uninfected	feminine	#NULL!	#NULL!	#NULL!	#NULL!	#NULL!	Tenzeng Quzhu	H542425198209100049	3	36	Tibetan	17589062355	No. 41, Village 3, Cuoma Township, Amdo County, Tibet	Tibet Autonomous Region	Naqu region	Anduo County	Altitude 5000 and above	Tsoma Township	3					No	No	No	No		No	#NULL!	30	4	#NULL!	other contraceptive methods			ligation	3	2	23	#NULL!	No
feminine		#NULL!		#NULL!	#NULL!	#NULL!	uninfected	feminine	#NULL!	#NULL!	#NULL!	#NULL!	#NULL!	Tenzin Dolma	H542425198306240043	3	36	Tibetan	18898085127	No. 111, Village 8, Zharen Town, Amdo County, Tibet	Tibet Autonomous Region	Naqu region	Anduo County	Altitude 5000 and above	Zharen Town	8					Yes	No	No	Yes	odor itching	No	#NULL!	28	7	#NULL!	other contraceptive methods			ligation	2	1	18	#NULL!	No
feminine		#NULL!		#NULL!	#NULL!	#NULL!	uninfected	feminine	#NULL!	#NULL!	#NULL!	#NULL!	#NULL!	Tenzin Dolma	H54242519840411004X	3	35	Tibetan	18076960816	1 Village, Qiangma Town, Anduo County	Tibet Autonomous Region	Naqu region	Anduo County	Altitude 5000 and above	Qiangma Town	1					No	No	No	Yes		No	#NULL!	15-30	3	#NULL!	other contraceptive methods			skin buried	1	1	29	#NULL!	No
feminine		#NULL!		#NULL!	#NULL!	#NULL!	uninfected	feminine	#NULL!	#NULL!	#NULL!	#NULL!	#NULL!	Tenzin Dolma	H542425196904050160	4	50	Tibetan	14789060566	No. 30, Village 4, Zhaqu Township, Amdo County, Tibet	Tibet Autonomous Region	Naqu region	Anduo County	Altitude 5000 and above	Zhaqu Township	4 villages					No	No	No	Yes	odor itching	Yes	40		#NULL!	#NULL!	Not contraceptive				5	4	20	#NULL!	No
feminine		#NULL!		#NULL!	#NULL!	#NULL!	uninfected	feminine	#NULL!	#NULL!	#NULL!	#NULL!	#NULL!	Dangchen Droga	H542425198007010029	3	39	Tibetan	13308968960	Village 3, Zaren Town, Amdo County, Tibet	Tibet Autonomous Region	Naqu region	Anduo County	Altitude 5000 and above	Zharen Town	3					Yes	No	No	No		No	#NULL!	30	3	#NULL!	Not contraceptive				4	4	27	#NULL!	No
HPV non-16,18		#NULL!		#NULL!	#NULL!	#NULL!	single subtype infection	HPV11	11	#NULL!	#NULL!	#NULL!	#NULL!	Danzhen Tsom	H542425198503270022	3	34	Tibetan	17308904361	Zharen Town 1 Village	Tibet Autonomous Region	Naqu region	Anduo County	Altitude 5000 and above	Zharen Town	1		Rural household			No	No	No	No		No	#NULL!	37	3	#NULL!	Not contraceptive				1	1	28	#NULL!	No
HPV16,18		#NULL!		#NULL!	#NULL!	#NULL!	single subtype infection	HPV18	18	#NULL!	#NULL!	#NULL!	#NULL!	Danzhu	H54242519740616002X	4	45	Tibetan	17758463222	No. 141, Village 4, Qiangma Town, Amdo County, Tibet	Tibet Autonomous Region	Naqu region	Anduo County	Altitude 5000 and above	Qiangma Town	4					No		No	No		No	#NULL!	30~60	3	#NULL!	Not contraceptive				1	0	1	#NULL!	No
feminine		#NULL!		#NULL!	#NULL!	#NULL!	uninfected	feminine	#NULL!	#NULL!	#NULL!	#NULL!	#NULL!	dammar	H54242519620104002X	5	57	Tibetan	18898069788	No. 73, Village 1, Cuoma Township, Amdo County, Tibet	Tibet Autonomous Region	Naqu region	Anduo County	Altitude 5000 and above	Tsoma Township	1 village					No	No	No	No		Yes	53		#NULL!	#NULL!	Not contraceptive				5	2	30	#NULL!	No
HPV16,18	Chronic cervicitis, hpv infection	HPV infection	hpv infection, mild inflammation	HPV infection	LSIL	5	single subtype infection	HPV16	16	#NULL!	#NULL!	#NULL!	#NULL!	Dangzhu	H542425198405030041	3	35	Tibetan	18008960241	2 Village, Sewu Township, Anduo County	Tibet Autonomous Region	Naqu region	Anduo County	Altitude 5000 and above	Sewu Township	2	cervical mucosa eversion				No		No	Yes	itching	No	#NULL!	45	3	#NULL!	other contraceptive methods			ligation	3	3	19	#NULL!	No
feminine		#NULL!		#NULL!	#NULL!	#NULL!	uninfected	feminine	#NULL!	#NULL!	#NULL!	#NULL!	#NULL!	Deba	H542425198205010046	3	37	Tibetan	13889065008	No. 165, Village 2, Pana Town, Amdo County, Tibet	Tibet Autonomous Region	Naqu region	Anduo County	Altitude 5000 and above	Phana Town	2					Yes	No	No	No		No	#NULL!	30	3	#NULL!	other contraceptive methods			skin buried	2	2	25	#NULL!	No
feminine		#NULL!		#NULL!	#NULL!	#NULL!	uninfected	feminine	#NULL!	#NULL!	#NULL!	#NULL!	#NULL!	Detso	H542425198505050146	3	34	Tibetan	19989264132	Village 2, Cuoma Township, Amdo County, Tibet	Tibet Autonomous Region	Naqu region	Anduo County	Altitude 5000 and above	Tsoma Township	2					Yes	No	No	Yes	Odor, yellowing, itching	No	#NULL!	60	2	#NULL!	contraceptive pill	1			4	3	22	#NULL!	No
feminine		#NULL!		#NULL!	#NULL!	#NULL!	uninfected	feminine	#NULL!	#NULL!	#NULL!	#NULL!	#NULL!	Detso	H542425197709100024	4	41	Tibetan	17784563731	No. 89, Village 10, Zharen Town, Amdo County, Tibet	Tibet Autonomous Region	Naqu region	Anduo County	Altitude 5000 and above	Zharen Town	10					No	No	No	Yes		No	#NULL!	90	3	#NULL!	other contraceptive methods			skin buried	4	4	20	#NULL!	No
HPV16,18		#NULL!		#NULL!	#NULL!	#NULL!	single subtype infection	HPV16	16	#NULL!	#NULL!	#NULL!	#NULL!	Detso	H542425197908110022	3	40	Tibetan	15289063102	No. 17, Village 1, Bangai Township, Amdo County, Tibet	Tibet Autonomous Region	Naqu region	Anduo County	Altitude 5000 and above	Help Aixiang	1	Period without report				No		No	Yes	odor yellow itching	No	#NULL!	30	3	#NULL!	Not contraceptive				1	1	26	#NULL!	No
feminine		#NULL!		#NULL!	#NULL!	#NULL!	uninfected	feminine	#NULL!	#NULL!	#NULL!	#NULL!	#NULL!	Detso	H542425198212150063	3	36	Tibetan	18798963631	No. 50, Village 2, Cuoma Township, Amdo County, Tibet	Tibet Autonomous Region	Naqu region	Anduo County	Altitude 5000 and above	Tsoma Township	2 villages					No	No	No	Yes	itching	No	#NULL!	30	4	#NULL!	Not contraceptive				1	1	26	#NULL!	No
feminine		#NULL!		#NULL!	#NULL!	#NULL!	uninfected	feminine	#NULL!	#NULL!	#NULL!	#NULL!	#NULL!	Detso	H542425198512300043	7	#NULL!	Tibetan	13549038569	No. 15, Village 2, Qiangma Town, Amdo County, Tibet	Tibet Autonomous Region	Naqu region	Anduo County	Altitude 5000 and above	Qiangma Town	3 villages					No	No	Yes	Yes		No	#NULL!	28	3	#NULL!	Not contraceptive				2	1	22	#NULL!	No
feminine		#NULL!		#NULL!	#NULL!	#NULL!	uninfected	feminine	#NULL!	#NULL!	#NULL!	#NULL!	#NULL!	Detso	H542425196403210023	5	55	Tibetan	18289068817	3 Villages, Tandui Township, Anduo County	Tibet Autonomous Region	Naqu region	Anduo County	Altitude 5000 and above	Tandui Township	3					No	No	No	No		Yes	40		#NULL!	#NULL!	Not contraceptive				3	3	28	#NULL!	No
feminine		#NULL!		#NULL!	#NULL!	#NULL!	uninfected	feminine	#NULL!	#NULL!	#NULL!	#NULL!	#NULL!	Detso	H542425197210180045	4	46	Tibetan	18989069910	No. 25, Village 2, Qiangma Town, Amdo County, Tibet	Tibet Autonomous Region	Naqu region	Anduo County	Altitude 5000 and above	Qiangma Town	2 villages					Yes	No	No	Yes		No	#NULL!	30	2	#NULL!	Not contraceptive				5	5	17	#NULL!	No
feminine		#NULL!		#NULL!	#NULL!	#NULL!	uninfected	feminine	#NULL!	#NULL!	#NULL!	#NULL!	#NULL!	Detso	H542425196803120027	5	51	Tibetan	18889069308	No. 11, Village 6, Zharen Town, Amdo County, Tibet	Tibet Autonomous Region	Naqu region	Anduo County	Altitude 5000 and above	Zharen Town	6					No	No	Yes	Yes	yellow odor itching	No	#NULL!	30~90	4	#NULL!	Not contraceptive				8	6	20	#NULL!	No
feminine		#NULL!		#NULL!	#NULL!	#NULL!	uninfected	feminine	#NULL!	#NULL!	#NULL!	#NULL!	#NULL!	Dedo	H542425198008070082	3	39	Tibetan	18089962873	No. 0809, Village 5, Doma Township, Amdo County, Tibet	Tibet Autonomous Region	Naqu region	Anduo County	Altitude 5000 and above	Doma Township	5 villages					Yes	No	No	No		No	#NULL!	60	3	#NULL!	other contraceptive methods			skin buried	4	1	18	#NULL!	No
feminine		#NULL!		#NULL!	#NULL!	#NULL!	uninfected	feminine	#NULL!	#NULL!	#NULL!	#NULL!	#NULL!	Dega	H542425198308090085	3	36	Tibetan	13322565082	Village 1, Cuoma Township, Amdo County, Tibet	Tibet Autonomous Region	Naqu region	Anduo County	Altitude 5000 and above	Tsoma Township	1		Rural household			No	No	No	No		No	#NULL!	30	3	#NULL!	IUD		6		1	0	17	#NULL!	No
feminine		#NULL!		#NULL!	#NULL!	#NULL!	uninfected	feminine	#NULL!	#NULL!	#NULL!	#NULL!	#NULL!	Deji	H542425198103300026	3	38	Tibetan	15889066882	No. 8, Village 2, Zharen Town, Amdo County, Tibet	Tibet Autonomous Region	Naqu region	Anduo County	Altitude 5000 and above	Zharen Town	2 villages					No	No	No	No		No	#NULL!	28	5	#NULL!	contraceptive pill	1			2	2	27	#NULL!	No
feminine		#NULL!		#NULL!	#NULL!	#NULL!	uninfected	feminine	#NULL!	#NULL!	#NULL!	#NULL!	#NULL!	Deji	H542425197903050024	3	40	Tibetan	19628968810	No. 25, Village 1, Bangai Township, Amdo County, Tibet	Tibet Autonomous Region	Naqu region	Anduo County	Altitude 5000 and above	Help Aixiang	4					Yes	No	No	Yes	odor yellow itching	No	#NULL!	15-30	7	#NULL!	IUD		6		2	2	25	#NULL!	No
feminine		#NULL!		#NULL!	#NULL!	#NULL!	uninfected	feminine	#NULL!	#NULL!	#NULL!	#NULL!	#NULL!	Deji	H542425197511090027	4	43	Tibetan	13308968940	No. 2011, No. 3 Village, Qiangma Town, Amdo County, Tibet	Tibet Autonomous Region	Naqu region	Anduo County	Altitude 5000 and above	Qiangma Town	3					No	No	No	No		No	#NULL!	28	3	#NULL!	IUD		15		2	2	26	#NULL!	No
feminine		#NULL!		#NULL!	#NULL!	#NULL!	uninfected	feminine	#NULL!	#NULL!	#NULL!	#NULL!	#NULL!	Deji	H542425197802080021	4	41	Tibetan	13398069585	No. 115, Wenhua Road, Pana Town, Amdo County, Tibet	Tibet Autonomous Region	Naqu region	Anduo County	Altitude 5000 and above	Phana Town	Culture Road					No	No	No	No		No	#NULL!	30	7	#NULL!	IUD		15		3	2	20	#NULL!	No
HPV non-16,18		#NULL!	No lesions and malignant cells	normal	normal	1	Dual subtype infection	HPV52, HPV58	52	58	#NULL!	#NULL!	#NULL!	Deji	H542425198601050066	3	33	Tibetan	18089068270	Village 1, Cuoma Township, Anduo County	Tibet Autonomous Region	Naqu region	Anduo County	Altitude 5000 and above	Tsoma Township	1					No	No	No	No		No	#NULL!	30	3	#NULL!	other contraceptive methods			ligation	2	2	24	#NULL!	No
feminine		#NULL!		#NULL!	#NULL!	#NULL!	uninfected	feminine	#NULL!	#NULL!	#NULL!	#NULL!	#NULL!	Deji	H542425197806020042	4	41	Tibetan	18389061400	2 Village, Qiangma Town, Anduo County	Tibet Autonomous Region	Naqu region	Anduo County	Altitude 5000 and above	Qiangma Town	2					No	No	No	Yes		No	#NULL!	30	3	#NULL!	other contraceptive methods			ligation	3	3	20	#NULL!	No
feminine		#NULL!		#NULL!	#NULL!	#NULL!	uninfected	feminine	#NULL!	#NULL!	#NULL!	#NULL!	#NULL!	Deji	H542425197404190022	4	45	Tibetan	19908960383	No. 20, Village 2, Pana Town, Amdo County, Tibet	Tibet Autonomous Region	Naqu region	Anduo County	Altitude 5000 and above	Phana Town	2 villages					Yes	No	No	Yes		No	#NULL!	30	3	#NULL!	other contraceptive methods			ligation	3	3	22	#NULL!	No
feminine		#NULL!		#NULL!	#NULL!	#NULL!	uninfected	feminine	#NULL!	#NULL!	#NULL!	#NULL!	#NULL!	Deji	H542425198202070086	3	37	Tibetan	18189969342	No. 51, Village 2, Pana Town, Amdo County, Tibet	Tibet Autonomous Region	Naqu region	Anduo County	Altitude 5000 and above	Phana Town	2 villages					Yes	No	No	No		No	#NULL!	30	7	#NULL!	other contraceptive methods			skin buried	2	2	32	#NULL!	No
feminine		#NULL!		#NULL!	#NULL!	#NULL!	uninfected	feminine	#NULL!	#NULL!	#NULL!	#NULL!	#NULL!	Deji	H54242519760910006X	4	42	Tibetan	18008963655	No. 1, Village 4, Gangni Township, Amdo County, Tibet	Tibet Autonomous Region	Naqu region	Anduo County	Altitude 5000 and above	Gangney Township	5					No	No	No	No		No	#NULL!	28	3	#NULL!	other contraceptive methods			skin buried	3	2	24	#NULL!	No
HPV non-16,18		#NULL!		#NULL!	#NULL!	#NULL!	single subtype infection	HPV68	68	#NULL!	#NULL!	#NULL!	#NULL!	Deji	H542425197008150029	4	49	Tibetan	18798968366	No. 48, Village 2, Pana Town, Amdo County, Tibet	Tibet Autonomous Region	Naqu region	Anduo County	Altitude 5000 and above	Phana Town	2 villages					Yes	No	No	No		No	#NULL!	30	3	#NULL!	Not contraceptive				0	0	#NULL!	#NULL!	No
feminine		#NULL!		#NULL!	#NULL!	#NULL!	uninfected	feminine	#NULL!	#NULL!	#NULL!	#NULL!	#NULL!	Deji	H542425198010150022	3	38	Tibetan	18289067797	Village 3, Zhaqu Town, Amdo County, Tibet	Tibet Autonomous Region	Naqu region	Anduo County	Altitude 5000 and above	Zhaqu Township	3 villages					No	No	No	No		No	#NULL!	30	31	#NULL!	Not contraceptive				1	1	26	#NULL!	No
feminine		#NULL!		#NULL!	#NULL!	#NULL!	uninfected	feminine	#NULL!	#NULL!	#NULL!	#NULL!	#NULL!	Deji	H542425196508170021	5	54	Tibetan	15348967975	No. 35, Village 6, Qiangma Town, Amdo County, Tibet	Tibet Autonomous Region	Naqu region	Anduo County	Altitude 5000 and above	Qiangma Town	6					No	No	No	Yes	odor yellow itching	No	#NULL!	28	4	#NULL!	Not contraceptive				2	2	19	#NULL!	No
feminine		#NULL!		#NULL!	#NULL!	#NULL!	uninfected	feminine	#NULL!	#NULL!	#NULL!	#NULL!	#NULL!	Deji	H542425197410050026	4	44	Tibetan	17389966351	Village 1, Pana Town, Amdo County, Tibet	Tibet Autonomous Region	Naqu region	Anduo County	Altitude 5000 and above	Phana Town	1		Urban Hukou			No	No	No	Yes		No	#NULL!	30	4	#NULL!	Not contraceptive				3	0	19	#NULL!	No
HPV non-16,18		#NULL!	hpv infection, mild inflammation	HPV infection	LSIL	5	Dual subtype infection	HPV58, HPV59	58	59	#NULL!	#NULL!	#NULL!	Deji	H54242519800703002x	3	39	Tibetan	13889069628	Village 9, Zharen Town, Anduo County	Tibet Autonomous Region	Naqu region	Anduo County	Altitude 5000 and above	Zharen Town	9					No	No	No	No		No	#NULL!	30	3	#NULL!	Not contraceptive				4	1	39	#NULL!	No
feminine		#NULL!		#NULL!	#NULL!	#NULL!	uninfected	feminine	#NULL!	#NULL!	#NULL!	#NULL!	#NULL!	Deji	H542425196208030027	5	57	Tibetan	13989064569	1 Village, Qiangma Town, Amdo County, Tibet	Tibet Autonomous Region	Naqu region	Anduo County	Altitude 5000 and above	Qiangma Town	1					No	No	No	No		Yes	45		#NULL!	#NULL!	Not contraceptive				5	3	25	#NULL!	No
feminine		#NULL!		#NULL!	#NULL!	#NULL!	uninfected	feminine	#NULL!	#NULL!	#NULL!	#NULL!	#NULL!	Deji	H542425198410050020	3	34	Tibetan	17308962501	No. 2011, Village 1, Qiangma Town, Amdo County, Tibet	Tibet Autonomous Region	Naqu region	Anduo County	Altitude 5000 and above	Qiangma Town	1					Yes	No	No	No		No	#NULL!	30	3	#NULL!	Not contraceptive				6	3	20	#NULL!	No
feminine		#NULL!		#NULL!	#NULL!	#NULL!	uninfected	feminine	#NULL!	#NULL!	#NULL!	#NULL!	#NULL!	Deji Baizong	H542425198001020023	3	39	Tibetan	18289170801	No. 76, Village 2, Zaren Town, Amdo County, Tibet	Tibet Autonomous Region	Naqu region	Anduo County	Altitude 5000 and above	Zharen Town	2					No	No	No	No		No	#NULL!	30	3	#NULL!	other contraceptive methods			skin buried	5	5	20	#NULL!	No
feminine		#NULL!		#NULL!	#NULL!	#NULL!	uninfected	feminine	#NULL!	#NULL!	#NULL!	#NULL!	#NULL!	Deji Tsering	H542425196912090023	4	49	Tibetan	18889060335	Amdo County, Tibet	Tibet Autonomous Region	Naqu region	Anduo County	Altitude 5000 and above	Help Aixiang	1		Rural household			No	No	No	Yes	itching	Yes	#NULL!		#NULL!	#NULL!	other contraceptive methods			ligation	5	4	20	#NULL!	No
feminine		#NULL!		#NULL!	#NULL!	#NULL!	uninfected	feminine	#NULL!	#NULL!	#NULL!	#NULL!	#NULL!	Deji Tsom	H542425197902010063	3	40	Tibetan	18108961152	No. 118, 12 Village, Zharen Town, Amdo County, Tibet	Tibet Autonomous Region	Naqu region	Anduo County	Altitude 5000 and above	Zharen Town	4					No	No	No	No		No	#NULL!	30	10	#NULL!	other contraceptive methods			skin buried	4	2	23	#NULL!	No
HPV16,18		#NULL!		#NULL!	#NULL!	#NULL!	single subtype infection	HPV16	16	#NULL!	#NULL!	#NULL!	#NULL!	Deji Gunsan	H542425196707010047	5	52	Tibetan	18798066005	No. 48, Village 8, Zharen Town, Amdo County, Tibet	Tibet Autonomous Region	Naqu region	Anduo County	Altitude 5000 and above	Zharen Town	8					Yes		No	Yes	odor yellow itching	Yes	49		#NULL!	#NULL!	Not contraceptive				5	5	18	#NULL!	No
feminine		#NULL!		#NULL!	#NULL!	#NULL!	uninfected	feminine	#NULL!	#NULL!	#NULL!	#NULL!	#NULL!	Deji Yangqing	H542425197703070020	4	42	Tibetan	13398060378	3 Villages, Bangai Township, Amdo County, Tibet	Tibet Autonomous Region	Naqu region	Anduo County	Altitude 5000 and above	Help Aixiang	3		Rural household			No	No	Yes	Yes		No	#NULL!	30	7	#NULL!	other contraceptive methods			ligation	2	0	19	#NULL!	No
feminine		#NULL!		#NULL!	#NULL!	#NULL!	uninfected	feminine	#NULL!	#NULL!	#NULL!	#NULL!	#NULL!	Deji Yangqing	H542425197303150048	4	46	Tibetan	18908993062	No. 65, Village 3, Yanshiping Town, Amdo County, Tibet	Tibet Autonomous Region	Naqu region	Anduo County	Altitude 5000 and above	Yanshiping Town	3					No	No	No	Yes	odor yellow itching	No	#NULL!	30	4	#NULL!	Not contraceptive				4	3	18	#NULL!	No
feminine		#NULL!		#NULL!	#NULL!	#NULL!	uninfected	feminine	#NULL!	#NULL!	#NULL!	#NULL!	#NULL!	Deji Yangzong	H54242519831112002X	3	35	Tibetan	19808967562	Village 9, Zharen Town, Anduo County	Tibet Autonomous Region	Naqu region	Anduo County	Altitude 5000 and above	Zharen Town	9					Yes	No	No	Yes		No	#NULL!	18-28	2	#NULL!	other contraceptive methods			ligation	3	3	25	#NULL!	No
feminine		#NULL!		#NULL!	#NULL!	#NULL!	uninfected	feminine	#NULL!	#NULL!	#NULL!	#NULL!	#NULL!	Deji Droga	H542425198008050049	3	39	Tibetan	13398068336	No. 45, Village 12, Zharen Town, Amdo County, Tibet	Tibet Autonomous Region	Naqu region	Anduo County	Altitude 5000 and above	Zharen Town	4					No	No	No	No		No	#NULL!	30	3	#NULL!	IUD		17		2	2	21	#NULL!	No
feminine		#NULL!		#NULL!	#NULL!	#NULL!	uninfected	feminine	#NULL!	#NULL!	#NULL!	#NULL!	#NULL!	Deji Droga	H542425197501100025	4	44	Tibetan	18089965951	No. 1, No. 126, Zharen Town, Amdo County, Tibet	Tibet Autonomous Region	Naqu region	Anduo County	Altitude 5000 and above	Zharen Town	1					No	No	No	No		No	#NULL!	28	3	#NULL!	Not contraceptive				2	2	20	#NULL!	No
feminine		#NULL!		#NULL!	#NULL!	#NULL!	uninfected	feminine	#NULL!	#NULL!	#NULL!	#NULL!	#NULL!	Deji Dolma	H542425198107150029	3	38	Tibetan	13658960826	Village 2, Pana Town, Amdo County, Tibet	Tibet Autonomous Region	Naqu region	Anduo County	Altitude 5000 and above	Phana Town	2					Yes	No	No	Yes		No	#NULL!	30	3	#NULL!	other contraceptive methods			skin buried	2	0	27	#NULL!	No
feminine		#NULL!		#NULL!	#NULL!	#NULL!	uninfected	feminine	#NULL!	#NULL!	#NULL!	#NULL!	#NULL!	Dejay	H542425197105170021	4	48	Tibetan	13398064885	No. 151, Village 1, Cuoma Township, Amdo County, Tibet	Tibet Autonomous Region	Naqu region	Anduo County	Altitude 5000 and above	Tsoma Township	1					No	No	No	No		Yes	47		#NULL!	#NULL!	IUD		20		3	2	22	#NULL!	No
feminine		#NULL!		#NULL!	#NULL!	#NULL!	uninfected	feminine	#NULL!	#NULL!	#NULL!	#NULL!	#NULL!	Dejay Tsering	H542425197709160027	4	41	Tibetan	17889062102	No. 28, Village 1, Cuoma Township, Amdo County, Tibet	Tibet Autonomous Region	Naqu region	Anduo County	Altitude 5000 and above	Tsoma Township	1 village					No	No	No	No		No	#NULL!	30	3	#NULL!	other contraceptive methods			ligation	2	2	21	#NULL!	No
feminine		#NULL!		#NULL!	#NULL!	#NULL!	uninfected	feminine	#NULL!	#NULL!	#NULL!	#NULL!	#NULL!	Della	H542430197911045066	3	39	Tibetan	17784566829	4 Villages, Sewu Township, Anduo County	Tibet Autonomous Region	Naqu region	Anduo County	Altitude 5000 and above	Sewu Township	4					No	No	No	No		No	#NULL!	30	3	#NULL!	other contraceptive methods			skin buried	4	4	20	#NULL!	No
feminine		#NULL!		#NULL!	#NULL!	#NULL!	uninfected	feminine	#NULL!	#NULL!	#NULL!	#NULL!	#NULL!	Dem	H54242519820204008X	3	37	Tibetan	17308961680	No. 18, Village 2, Tandui Township, Amdo County, Tibet	Tibet Autonomous Region	Naqu region	Anduo County	Altitude 5000 and above	Tandui Township	2 villages					Yes	No	No	No	Odor, yellowing, itching	No	#NULL!	40	7	#NULL!	other contraceptive methods			skin buried	2	2	30	#NULL!	No
HPV non-16,18		#NULL!	hpv infection, mild inflammation	HPV infection	LSIL	5	single subtype infection	HPV31	31	#NULL!	#NULL!	#NULL!	#NULL!	Dem	H542425195710240025	6	61	Tibetan	18008961846	Village 6, Qiangma Town, Amdo County, Tibet	Tibet Autonomous Region	Naqu region	Anduo County	Altitude 5000 and above	Qiangma Town	6					Yes	No	No	No		Yes	50		#NULL!	#NULL!	Not contraceptive				5	5	24	#NULL!	No
feminine		#NULL!		#NULL!	#NULL!	#NULL!	uninfected	feminine	#NULL!	#NULL!	#NULL!	#NULL!	#NULL!	Dechen Tsom	H542425197906060025	3	40	Tibetan	18089062034	1 Village, Pana Town, Amdo County, Tibet	Tibet Autonomous Region	Naqu region	Anduo County	Altitude 5000 and above	Phana Town	2		Rural household			No	No	No	No		No	#NULL!	30	3	#NULL!	other contraceptive methods			contraceptive injection	4	0	27	#NULL!	No
feminine		#NULL!		#NULL!	#NULL!	#NULL!	uninfected	feminine	#NULL!	#NULL!	#NULL!	#NULL!	#NULL!	Deqing Wangm	H542425196603040022	5	53	Tibetan	18008969159	No. 2, No. 24, Pana Town, Amdo County, Tibet	Tibet Autonomous Region	Naqu region	Anduo County	Altitude 5000 and above	Phana Town	1					No	No	No	No		Yes	52		#NULL!	#NULL!	Not contraceptive				3	3	22	#NULL!	No
HPV16,18	hpv infection	HPV infection	hpv infection, mild inflammation	HPV infection	LSIL	5	Three subtypes of infection	HPV18, HPV51, HPV59	18	51	59	#NULL!	#NULL!	Deqing Wangm	H542425196302260021	5	56	Tibetan	13638960969	No. 15, Village 1, Gangni Township, Amdo County, Tibet	Tibet Autonomous Region	Naqu region	Anduo County	Altitude 5000 and above	Gangney Township	1	No abnormalities				No		No	Yes	odor yellow itching	Yes	49		#NULL!	#NULL!	Not contraceptive				5	4	19	#NULL!	No
feminine		#NULL!		#NULL!	#NULL!	#NULL!	uninfected	feminine	#NULL!	#NULL!	#NULL!	#NULL!	#NULL!	Deqing Zhuoga	H542425196712090029	5	51	Tibetan	15692686366	Village 4, Zharen Town, Anduo County	Tibet Autonomous Region	Naqu region	Anduo County	Altitude 5000 and above	Zharen Town	4					Yes	No	No	Yes		No	#NULL!	30	1	#NULL!	Not contraceptive				3	3	22	#NULL!	No
feminine		#NULL!		#NULL!	#NULL!	#NULL!	uninfected	feminine	#NULL!	#NULL!	#NULL!	#NULL!	#NULL!	Deqing Dolma	H542425197205060022	4	47	Tibetan	17711966605	No. 5, Village 6, Qiangma Town, Amdo County, Tibet	Tibet Autonomous Region	Naqu region	Anduo County	Altitude 5000 and above	Qiangma Town	6					No	No	No	No		Yes	46		#NULL!	#NULL!	condom				4	4	20	#NULL!	No
feminine		#NULL!		#NULL!	#NULL!	#NULL!	uninfected	feminine	#NULL!	#NULL!	#NULL!	#NULL!	#NULL!	Deqing	H542425198510160024	3	33	Tibetan	17308986778	Amdo County, Tibet	Tibet Autonomous Region	Naqu region	Anduo County	Altitude 5000 and above	Phana Town	3		Rural household			Yes	No	No	No		No	#NULL!	30	4	#NULL!	other contraceptive methods			ligation	2	2	20	#NULL!	No
HPV non-16,18		#NULL!		#NULL!	#NULL!	#NULL!	single subtype infection	HPV58	58	#NULL!	#NULL!	#NULL!	#NULL!	Deqing Garma	H542425197501300027	4	44	Tibetan	13989968513	No. 12, Village 3, Mayong Township, Amdo County, Tibet	Tibet Autonomous Region	Naqu region	Anduo County	Altitude 5000 and above	Mayong Township	3 villages					No	No	No	Yes		uncertain	#NULL!	1year	1	#NULL!	Not contraceptive				2	2	22	#NULL!	No
feminine		#NULL!		#NULL!	#NULL!	#NULL!	uninfected	feminine	#NULL!	#NULL!	#NULL!	#NULL!	#NULL!	Deqin Ram	H542425198412160047	3	34	Tibetan	18289175257	Village 5, Cuoma Township, Amdo County, Tibet	Tibet Autonomous Region	Naqu region	Anduo County	Altitude 5000 and above	Tsoma Township	5		Rural household			No	No	No	No		No	#NULL!	30	3	#NULL!	Not contraceptive				3	0	18	#NULL!	No
feminine		#NULL!		#NULL!	#NULL!	#NULL!	uninfected	feminine	#NULL!	#NULL!	#NULL!	#NULL!	#NULL!	Deqing Qunyi	H542425197908030065	3	40	Tibetan	15089064802	Yanshiping 3 Village, Amdo County, Tibet	Tibet Autonomous Region	Naqu region	Anduo County	Altitude 5000 and above	Yanshiping Town	3		Rural household			No	No	Yes	Yes		No	#NULL!	30	3	#NULL!	other contraceptive methods			skin buried	1	1	28	#NULL!	No
feminine		#NULL!		#NULL!	#NULL!	#NULL!	uninfected	feminine	#NULL!	#NULL!	#NULL!	#NULL!	#NULL!	Dechen Wangm	H542425198810030029	2	30	Tibetan	13908969830	No. 1, Village 6, Zharen Town, Amdo County, Tibet	Tibet Autonomous Region	Naqu region	Anduo County	Altitude 5000 and above	Zharen Town	6 villages					No	No	No	Yes	odor, itching	No	#NULL!	30	3	#NULL!	Not contraceptive				4	4	22	#NULL!	No
feminine		#NULL!		#NULL!	#NULL!	#NULL!	uninfected	feminine	#NULL!	#NULL!	#NULL!	#NULL!	#NULL!	Deqing Yucuo	H54242519860407010X	3	33	Tibetan	18108962945	3 Villages, Zhaqu Township, Anduo County	Tibet Autonomous Region	Naqu region	Anduo County	Altitude 5000 and above	Zhaqu Township	3					No	No	No	No		No	#NULL!	14-30	5	#NULL!	other contraceptive methods			skin buried	4	2	22	#NULL!	No
feminine		#NULL!		#NULL!	#NULL!	#NULL!	uninfected	feminine	#NULL!	#NULL!	#NULL!	#NULL!	#NULL!	Deqing jade beads	H542425196508020023	5	54	Tibetan	18798965850	No. 39, Village 5, Qiangma Town, Amdo County, Tibet	Tibet Autonomous Region	Naqu region	Anduo County	Altitude 5000 and above	Qiangma Town	5 villages					No	No	No	No		Yes	51		#NULL!	#NULL!	Not contraceptive				4	3	25	#NULL!	No
feminine		#NULL!		#NULL!	#NULL!	#NULL!	uninfected	feminine	#NULL!	#NULL!	#NULL!	#NULL!	#NULL!	Deqing Zhuma	H54242519840512008x	3	35	Tibetan�	18108962843	Nagqu Amdo County, Tibet	Tibet Autonomous Region	Naqu region	Anduo County	Altitude 5000 and above	Qiangma Town	5 villages					Yes	No	No	Yes	yellow odor itching	No	#NULL!	30	3	#NULL!	Not contraceptive				4	3	19	#NULL!	No
feminine		#NULL!		#NULL!	#NULL!	#NULL!	uninfected	feminine	#NULL!	#NULL!	#NULL!	#NULL!	#NULL!	Deqing Dolma	H542425198804030081	3	31	Tibetan	19908968236	No. 42, Village 1, Qiangma Town, Amdo County, Tibet	Tibet Autonomous Region	Naqu region	Anduo County	Altitude 5000 and above	Qiangma Town	1					No	No	No	Yes		No	#NULL!	28	5	#NULL!	other contraceptive methods			ligation	3	2	21	#NULL!	No
feminine		#NULL!		#NULL!	#NULL!	#NULL!	uninfected	feminine	#NULL!	#NULL!	#NULL!	#NULL!	#NULL!	Deqiu	H542425197807050040	4	41	Tibetan	18289160213	No. 33, Village 1, Zhaqu Township, Amdo County, Tibet	Tibet Autonomous Region	Naqu region	Anduo County	Altitude 5000 and above	Zhaqu Township	1					No	No	No	No		No	#NULL!	30~60	4	#NULL!	other contraceptive methods			skin buried	3	2	22	#NULL!	No
feminine		#NULL!		#NULL!	#NULL!	#NULL!	uninfected	feminine	#NULL!	#NULL!	#NULL!	#NULL!	#NULL!	Deqiu	H542425198007120025	3	39	Tibetan	13398068820	Amdo County, Tibet	Tibet Autonomous Region	Naqu region	Anduo County	Altitude 5000 and above	Tsoma Township	3		Rural household			Yes	No	No	No		No	#NULL!	30	3	#NULL!	Not contraceptive				5	3	23	#NULL!	No
HPV non-16,18		#NULL!	hpv infection, mild inflammation	HPV infection	LSIL	5	single subtype infection	HPV52	52	#NULL!	#NULL!	#NULL!	#NULL!	Dequ	H542425197908090244	3	40	Tibetan	15889062585	2 Village, Qiangma Town, Amdo County, Tibet	Tibet Autonomous Region	Naqu region	Anduo County	Altitude 5000 and above	Qiangma Town	2 villages					No	No	No	No		No	#NULL!	30	2	#NULL!	Not contraceptive				2	2	19	#NULL!	No
HPV non-16,18		#NULL!	hpv infection, mild inflammation	HPV infection	LSIL	5	single subtype infection	HPV31	31	#NULL!	#NULL!	#NULL!	#NULL!	Desan	H542425196203130029	5	57	Tibetan	17740768662	No. 182, Village 4, Pana Town, Amdo County, Tibet	Tibet Autonomous Region	Naqu region	Anduo County	Altitude 5000 and above	Phana Town	4					Yes	No	No	No		Yes	47		#NULL!	#NULL!	Not contraceptive				1	1	35	#NULL!	No
feminine		#NULL!		#NULL!	#NULL!	#NULL!	uninfected	feminine	#NULL!	#NULL!	#NULL!	#NULL!	#NULL!	Desan	H542425197301010025	4	46	Tibetan	13398068246	No. 119, Village 9, Zharen Town, Amdo County, Tibet	Tibet Autonomous Region	Naqu region	Anduo County	Altitude 5000 and above	Zharen Town	9					Yes	No	No	Yes	odor yellow itching	No	#NULL!	28	3	#NULL!	Not contraceptive				6	6	20	#NULL!	No
feminine		#NULL!		#NULL!	#NULL!	#NULL!	uninfected	feminine	#NULL!	#NULL!	#NULL!	#NULL!	#NULL!	Deyang	H542425198006130029	3	39	Tibetan	15728966330	Amdo County, Tibet	Tibet Autonomous Region	Naqu region	Anduo County	Altitude 5000 and above	Qiangma Town	5					Yes	No	No	Yes	odor itching	No	#NULL!	30	3	#NULL!	IUD		1		4	4	20	#NULL!	No
feminine		#NULL!		#NULL!	#NULL!	#NULL!	uninfected	feminine	#NULL!	#NULL!	#NULL!	#NULL!	#NULL!	Deyang	H542425198309140064	3	35	Tibetan	18889065175	No. 2011, Village 4, Qiangma Town, Amdo County, Tibet	Tibet Autonomous Region	Naqu region	Anduo County	Altitude 5000 and above	Qiangma Town	4 villages					No	No	No	No		No	#NULL!	30	#NULL!	#NULL!	other contraceptive methods			skin buried	2	2	25	#NULL!	No
feminine		#NULL!		#NULL!	#NULL!	#NULL!	uninfected	feminine	#NULL!	#NULL!	#NULL!	#NULL!	#NULL!	Deyang	H542425198206030022	3	37	Tibetan	13989966146	Village 8, Zaren Town, Amdo County, Tibet	Tibet Autonomous Region	Naqu region	Anduo County	Altitude 5000 and above	Zharen Town	8		Rural household			Yes	No	No	No		No	#NULL!	30	3	#NULL!	other contraceptive methods			skin buried	2	0	25	#NULL!	No
feminine		#NULL!		#NULL!	#NULL!	#NULL!	uninfected	feminine	#NULL!	#NULL!	#NULL!	#NULL!	#NULL!	Deyang	H542425198105070180	3	38	Tibetan	15608960288	No. 49, Village 9, Zharen Town, Amdo County, Tibet	Tibet Autonomous Region	Naqu region	Anduo County	Altitude 5000 and above	Zharen Town	9					Yes	No	No	Yes	Odor, yellowing, itching	No	#NULL!	28	15	#NULL!	other contraceptive methods			skin buried	3	2	20	#NULL!	No
feminine		#NULL!		#NULL!	#NULL!	#NULL!	uninfected	feminine	#NULL!	#NULL!	#NULL!	#NULL!	#NULL!	Dezhu	H542425196303240022	5	56	Tibetan	18708067708	No. 21, Village 6, Qiangma Town, Amdo County, Tibet	Tibet Autonomous Region	Naqu region	Anduo County	Altitude 5000 and above	Qiangma Town	6 villages					No	No	No	No		Yes	48		#NULL!	#NULL!	Not contraceptive				8	7	19	#NULL!	No
feminine		#NULL!		#NULL!	#NULL!	#NULL!	uninfected	feminine	#NULL!	#NULL!	#NULL!	#NULL!	#NULL!	Detroit	H542425198102030183	3	38	Tibetan	18089069011	No. 16, Village 5, Yanshiping Town, Amdo County, Tibet	Tibet Autonomous Region	Naqu region	Anduo County	Altitude 5000 and above	Yanshiping Town	4					No	No	No	No		No	#NULL!	30~60	4	#NULL!	other contraceptive methods			ligation	2	2	21	#NULL!	No
feminine		#NULL!		#NULL!	#NULL!	#NULL!	uninfected	feminine	#NULL!	#NULL!	#NULL!	#NULL!	#NULL!	Detroit	H542425198003040044	3	39	Tibetan	17808960882	No. 1 Attached No. 77, Zharen Town, Amdo County, Tibet	Tibet Autonomous Region	Naqu region	Anduo County	Altitude 5000 and above	Zharen Town	8					No	No	No	No		No	#NULL!	30	4	#NULL!	other contraceptive methods			skin buried	4	4	21	#NULL!	No
feminine		#NULL!		#NULL!	#NULL!	#NULL!	uninfected	feminine	#NULL!	#NULL!	#NULL!	#NULL!	#NULL!	Detroit	H542425197803050027	4	41	Tibetan	18145260743	No. 113, Village 6, Zharen Town, Amdo County, Tibet	Tibet Autonomous Region	Naqu region	Anduo County	Altitude 5000 and above	Zharen Town	6 villages					Yes	No	No	No		No	#NULL!	16	5	#NULL!	other contraceptive methods			skin buried	5	5	24	#NULL!	No
feminine		#NULL!		#NULL!	#NULL!	#NULL!	uninfected	feminine	#NULL!	#NULL!	#NULL!	#NULL!	#NULL!	Ground cloth	H542425196204040025	5	57	Tibetan	13908963341	No. 20, Village 1, Maqu Township, Amdo County, Tibet	Tibet Autonomous Region	Naqu region	Anduo County	Altitude 5000 and above	Maqu Township	2 villages					No	No	No	No		Yes	50		#NULL!	#NULL!	other contraceptive methods			ligation	5	3	19	#NULL!	No
feminine		#NULL!		#NULL!	#NULL!	#NULL!	uninfected	feminine	#NULL!	#NULL!	#NULL!	#NULL!	#NULL!	Ground cloth	H542425197607150047	4	43	Tibetan	18898068378	1 Village, Sewu Township, Amdo County, Tibet	Tibet Autonomous Region	Naqu region	Anduo County	Altitude 5000 and above	Sewu Township	1		Rural household			Yes	No	No	No		No	#NULL!	30	3	#NULL!	Not contraceptive				4	0	21	#NULL!	No
feminine		#NULL!		#NULL!	#NULL!	#NULL!	uninfected	feminine	#NULL!	#NULL!	#NULL!	#NULL!	#NULL!	ground measures	H542425196608090029	5	53	Tibetan	17711962272	Village 1, Zharen Town, Amdo County, Tibet	Tibet Autonomous Region	Naqu region	Anduo County	Altitude 5000 and above	Zharen Town	1					No	No	No	No		Yes	47		#NULL!	#NULL!	Not contraceptive				0	0	0	#NULL!	No
feminine		#NULL!		#NULL!	#NULL!	#NULL!	uninfected	feminine	#NULL!	#NULL!	#NULL!	#NULL!	#NULL!	ground fruit	H54242519690425004X	4	50	Tibetan	18708069019	No. 19, Village 1, Cuoma Township, Amdo County, Tibet	Tibet Autonomous Region	Naqu region	Anduo County	Altitude 5000 and above	Tsoma Township	1					No	No	No	No		No	#NULL!	26	2	#NULL!	Not contraceptive				2	2	30	#NULL!	No
HPV non-16,18		#NULL!	hpv infection, mild inflammation	HPV infection	LSIL	5	single subtype infection	HPV56	56	#NULL!	#NULL!	#NULL!	#NULL!	Earth Day	H542425196905300045	4	50	Tibetan	18143866742	No. 50, Village 3, Cuoma Township, Amdo County, Tibet	Tibet Autonomous Region	Naqu region	Anduo County	Altitude 5000 and above	Tsoma Township	3					No	No	No	No		Yes	48		#NULL!	#NULL!	Not contraceptive				7	4	22	#NULL!	No
feminine		#NULL!		#NULL!	#NULL!	#NULL!	uninfected	feminine	#NULL!	#NULL!	#NULL!	#NULL!	#NULL!	Qing Aung	H542425197406060045	4	45	Tibetan	17711967515	1 Village, Maqu Township, Amdo County, Tibet	Tibet Autonomous Region	Naqu region	Anduo County	Altitude 5000 and above	Maqu Township	1		Rural household			No	No	No	No		No	#NULL!	30	3	#NULL!	IUD		2		5	5	26	#NULL!	No
feminine		#NULL!		#NULL!	#NULL!	#NULL!	uninfected	feminine	#NULL!	#NULL!	#NULL!	#NULL!	#NULL!	the poor	H542425195904120048	5	60	Tibetan	17789971869	4 Villages, Doma Township, Amdo County, Tibet	Tibet Autonomous Region	Naqu region	Anduo County	Altitude 5000 and above	Doma Township	4		Rural household			No	No	No	No		Yes	56		#NULL!	#NULL!	Not contraceptive				3	3	22	#NULL!	No
feminine		#NULL!		#NULL!	#NULL!	#NULL!	uninfected	feminine	#NULL!	#NULL!	#NULL!	#NULL!	#NULL!	Dem	H542425198309080049	3	35	Tibetan	19908963802	Amdo County, Tibet	Tibet Autonomous Region	Naqu region	Anduo County	Altitude 5000 and above	Tsoma Township	6		Rural household			No	No	No	No		No	#NULL!	15~20	3	#NULL!	other contraceptive methods			skin buried	3	2	25	#NULL!	No
feminine		#NULL!		#NULL!	#NULL!	#NULL!	uninfected	feminine	#NULL!	#NULL!	#NULL!	#NULL!	#NULL!	younger brother	H542425197611080029	4	42	Tibetan	18889069498	No. 2, Village 1, Qiangma Town, Amdo County, Tibet	Tibet Autonomous Region	Naqu region	Anduo County	Altitude 5000 and above	Qiangma Town	1 village					No	No	No	Yes	Odor, yellowing, itching	No	#NULL!	60	2	#NULL!	other contraceptive methods			ligation	2	2	20	#NULL!	No
feminine		#NULL!		#NULL!	#NULL!	#NULL!	uninfected	feminine	#NULL!	#NULL!	#NULL!	#NULL!	#NULL!	younger brother	H542425197406080062	4	45	Tibetan	18289069174	1 Village, Qiangma Town, Amdo County, Tibet	Tibet Autonomous Region	Naqu region	Anduo County	Altitude 5000 and above	Qiangma Town	1		Rural household			Yes	No	No	No		No	#NULL!	30	8	#NULL!	other contraceptive methods			ligation	2	1	24	#NULL!	No
HPV non-16,18		#NULL!		#NULL!	#NULL!	#NULL!	single subtype infection	HPV66	66	#NULL!	#NULL!	#NULL!	#NULL!	brother	H542425197007060021	4	49	Tibetan	18008965326	No. 13, Village 1, Pana Town, Amdo County, Tibet	Tibet Autonomous Region	Naqu region	Anduo County	Altitude 5000 and above	Phana Town	1					No	No	No	No		No	#NULL!	30	1	#NULL!	Not contraceptive				1	0	#NULL!	#NULL!	No
feminine		#NULL!		#NULL!	#NULL!	#NULL!	uninfected	feminine	#NULL!	#NULL!	#NULL!	#NULL!	#NULL!	Brother Joan	H542425198003030022	3	39	Tibetan	18389069732	No. 165, Village 4, Pana Town, Amdo County, Tibet	Tibet Autonomous Region	Naqu region	Anduo County	Altitude 5000 and above	Phana Town	4					No	No	No	No		No	#NULL!	28	3	#NULL!	Not contraceptive				1	1	38	#NULL!	No
feminine		#NULL!		#NULL!	#NULL!	#NULL!	uninfected	feminine	#NULL!	#NULL!	#NULL!	#NULL!	#NULL!	Dingga	H542425198103070021	3	38	Tibetan	13989966337	No. 63, Village 3, Bangai Township, Amdo County, Tibet	Tibet Autonomous Region	Naqu region	Anduo County	Altitude 5000 and above	Help Aixiang	3 villages					No	No	No	Yes		No	#NULL!	28	2	#NULL!	Not contraceptive				2	2	18	#NULL!	No
feminine		#NULL!		#NULL!	#NULL!	#NULL!	uninfected	feminine	#NULL!	#NULL!	#NULL!	#NULL!	#NULL!	Dongcuo	H542425198803020025	3	31	Tibetan	18076969452	Village 1, Zharen Town, Amdo County, Tibet	Tibet Autonomous Region	Naqu region	Anduo County	Altitude 5000 and above	Zharen Town	1 village		Rural household			No	No	No	No		No	#NULL!	30	3	#NULL!	other contraceptive methods			skin buried	2	2	20	#NULL!	No
feminine		#NULL!		#NULL!	#NULL!	#NULL!	uninfected	feminine	#NULL!	#NULL!	#NULL!	#NULL!	#NULL!	Dongga	H542425197303070064	4	46	Tibetan	17708960227	2 Villages, Tandui Township, Anduo County	Tibet Autonomous Region	Naqu region	Anduo County	Altitude 5000 and above	Tandui Township	2					No	No	No	No		No	#NULL!	30	3	#NULL!	Not contraceptive				3	3	25	#NULL!	No
feminine		#NULL!		#NULL!	#NULL!	#NULL!	uninfected	feminine	#NULL!	#NULL!	#NULL!	#NULL!	#NULL!	Dongga	H542425195605100020	6	63	Tibetan	13398068611	No. 30, Village 3, Maqu Township, Amdo County, Tibet	Tibet Autonomous Region	Naqu region	Anduo County	Altitude 5000 and above	Maqu Township	6					No	No	No	No		Yes	45		#NULL!	#NULL!	Not contraceptive				9	4	28	#NULL!	No
feminine		#NULL!		#NULL!	#NULL!	#NULL!	uninfected	feminine	#NULL!	#NULL!	#NULL!	#NULL!	#NULL!	East poor	H542425198101050043	3	38	Tibetan	18308060820	No. 2011, Village 5, Yanshiping Town, Amdo County, Tibet	Tibet Autonomous Region	Naqu region	Anduo County	Altitude 5000 and above	Yanshiping Town	5					Yes	No	No	No		No	#NULL!	30	4	#NULL!	other contraceptive methods			skin buried	4	2	22	#NULL!	No
HPV non-16,18		#NULL!	hpv infection	HPV infection	LSIL	5	Dual subtype infection	HPV51, HPV52	51	52	#NULL!	#NULL!	#NULL!	East Japan	H54242519790506004X	3	40	Tibetan	13989962095	Amdo County, Tibet	Tibet Autonomous Region	Naqu region	Anduo County	Altitude 5000 and above	Zhaqu Township	4		Rural household			Yes	No	No	No		No	#NULL!	30~60	4	#NULL!	Not contraceptive				7	7	19	#NULL!	No
feminine		#NULL!		#NULL!	#NULL!	#NULL!	uninfected	feminine	#NULL!	#NULL!	#NULL!	#NULL!	#NULL!	Tou Tou Wangm	H542425197806090040	4	41	Tibetan	13308968963	1 Village, Gangni Township, Amdo County, Tibet	Tibet Autonomous Region	Naqu region	Anduo County	Altitude 5000 and above	Gangney Township	1					No	No	No	No		No	#NULL!	28	2	#NULL!	other contraceptive methods			skin buried	3	2	37	#NULL!	No
feminine		#NULL!		#NULL!	#NULL!	#NULL!	uninfected	feminine	#NULL!	#NULL!	#NULL!	#NULL!	#NULL!	Duiji	H542425197808010040	4	41	Tibetan	18898061217	No. 77, Village 5, Cuoma Township, Amdo County, Tibet	Tibet Autonomous Region	Naqu region	Anduo County	Altitude 5000 and above	Tsoma Township	5 villages					No	No	No	Yes	Odor, yellowing, itching	No	#NULL!	38	3	#NULL!	other contraceptive methods			skin buried	2	2	23	#NULL!	No
feminine		#NULL!		#NULL!	#NULL!	#NULL!	uninfected	feminine	#NULL!	#NULL!	#NULL!	#NULL!	#NULL!	Duncuo	H542425197810110024	3	40	Tibetan	18145265217	Village 4, Cuoma Township, Amdo County, Tibet	Tibet Autonomous Region	Naqu region	Anduo County	Altitude 5000 and above	Tsoma Township	4		Rural household			No	No	No	No		No	#NULL!	22	3	#NULL!	other contraceptive methods			skin buried	1	0	30	#NULL!	No
feminine		#NULL!		#NULL!	#NULL!	#NULL!	uninfected	feminine	#NULL!	#NULL!	#NULL!	#NULL!	#NULL!	Dondo	H542425198305100049	3	36	Tibetan	17389062195	No. 92, Village 5, Cuoma Township, Amdo County, Tibet	Tibet Autonomous Region	Naqu region	Anduo County	Altitude 5000 and above	Tsoma Township	5					Yes	No	No	Yes	odor itching	No	#NULL!	60	6	#NULL!	other contraceptive methods			skin buried	4	2	22	#NULL!	No
feminine		#NULL!		#NULL!	#NULL!	#NULL!	uninfected	feminine	#NULL!	#NULL!	#NULL!	#NULL!	#NULL!	Donga	H542425196509030047	5	53	Tibetan	18089065382	No. 6, Village 2, Gangni Township, Amdo County, Tibet	Tibet Autonomous Region	Naqu region	Anduo County	Altitude 5000 and above	Gangney Township	1					Yes	No	No	Yes	odor yellow itching	Yes	49		#NULL!	#NULL!	Not contraceptive				8	6	26	#NULL!	No
feminine		#NULL!		#NULL!	#NULL!	#NULL!	uninfected	feminine	#NULL!	#NULL!	#NULL!	#NULL!	#NULL!	Dhondup	H542425198404080063	3	35	Tibetan	17889065897	No. 56, Village 1, Qiangma Town, Amdo County, Tibet	Tibet Autonomous Region	Naqu region	Anduo County	Altitude 5000 and above	Qiangma Town	1 village					Yes	No	No	No		No	#NULL!	15	5	#NULL!	other contraceptive methods			skin buried	1	1	21	#NULL!	No
feminine		#NULL!		#NULL!	#NULL!	#NULL!	uninfected	feminine	#NULL!	#NULL!	#NULL!	#NULL!	#NULL!	Dhondup	H542425197105140025	4	48	Tibetan	13398061849	No. 36, Village 6, Qiangma Town, Amdo County, Tibet	Tibet Autonomous Region	Naqu region	Anduo County	Altitude 5000 and above	Qiangma Town	6 villages					No	No	No	No		No	#NULL!	30	5	#NULL!	other contraceptive methods			skin buried	6	6	24	#NULL!	No
feminine		#NULL!		#NULL!	#NULL!	#NULL!	uninfected	feminine	#NULL!	#NULL!	#NULL!	#NULL!	#NULL!	Dhondup Tsom	H542425196508170283	5	54	Tibetan	18989967558	No. 23, Village 2, Zharen Town, Amdo County, Tibet	Tibet Autonomous Region	Naqu region	Anduo County	Altitude 5000 and above	Zharen Town	1					Yes	No	No	Yes	odor yellow itching	Yes	42		#NULL!	#NULL!	Not contraceptive				3	3	30	#NULL!	No
feminine		#NULL!		#NULL!	#NULL!	#NULL!	uninfected	feminine	#NULL!	#NULL!	#NULL!	#NULL!	#NULL!	Dundro	H542425197806060044	4	41	Tibetan	18289064035	No. 45, Village 1, Qiangma Town, Amdo County, Tibet	Tibet Autonomous Region	Naqu region	Anduo County	Altitude 5000 and above	Qiangma Town	1 village					No	No	No	No		Yes	39		#NULL!	#NULL!	Not contraceptive				2	1	23	#NULL!	No
feminine		#NULL!		#NULL!	#NULL!	#NULL!	uninfected	feminine	#NULL!	#NULL!	#NULL!	#NULL!	#NULL!	how big	H542425196902070045	4	50	Tibetan	18076967150	Village 5, Zaren Town, Amdo County, Tibet	Tibet Autonomous Region	Naqu region	Anduo County	Altitude 5000 and above	Zharen Town	5					No	No	No	Yes		Yes	48		#NULL!	#NULL!	Not contraceptive				3	2	23	#NULL!	No
feminine		#NULL!		#NULL!	#NULL!	#NULL!	uninfected	feminine	#NULL!	#NULL!	#NULL!	#NULL!	#NULL!	more than	H54242519740824004X	4	45	Tibetan	13549031100	No. 47, Village 5, Qiangma Town, Amdo County, Tibet	Tibet Autonomous Region	Naqu region	Anduo County	Altitude 5000 and above	Qiangma Town	5					No	No	No	No		No	#NULL!	30	5	#NULL!	other contraceptive methods			ligation surgery	3	1	19	#NULL!	No
feminine		#NULL!		#NULL!	#NULL!	#NULL!	uninfected	feminine	#NULL!	#NULL!	#NULL!	#NULL!	#NULL!	more than	H542425196204200025	5	57	Tibetan	18289175821	Village 2, Zharen Town, Amdo County, Tibet	Tibet Autonomous Region	Naqu region	Anduo County	Altitude 5000 and above	Zharen Town	2		Rural household			Yes	No	No	No		Yes	47		#NULL!	#NULL!	Not contraceptive				9	3	22	#NULL!	No
feminine		#NULL!		#NULL!	#NULL!	#NULL!	uninfected	feminine	#NULL!	#NULL!	#NULL!	#NULL!	#NULL!	Doji	H542425197306120020	4	46	Tibetan	13518965518	2 Villages, Bangai Township, Amdo County, Tibet	Tibet Autonomous Region	Naqu region	Anduo County	Altitude 5000 and above	Help Aixiang	2		Rural household			No	No	Yes	Yes		No	#NULL!	30	2	#NULL!	IUD		8		1	0	25	#NULL!	No
feminine		#NULL!		#NULL!	#NULL!	#NULL!	uninfected	feminine	#NULL!	#NULL!	#NULL!	#NULL!	#NULL!	Doji Palm	H542425198404070041	3	35	Tibetan�	13989068355	No. 92, Wenhua Road, Pana Town, Amdo County, Tibet	Tibet Autonomous Region	Naqu region	Anduo County	Altitude 5000 and above	Phana Town	3 villages					No	No	No	No		No	#NULL!	30	4	#NULL!	other contraceptive methods			ligation	2	2	22	#NULL!	No
feminine		#NULL!		#NULL!	#NULL!	#NULL!	uninfected	feminine	#NULL!	#NULL!	#NULL!	#NULL!	#NULL!	Dorje Bazhu	H542425198405030025	3	35	Tibetan	17789064195	No. 101, Village 3, Qiangma Town, Amdo County, Tibet	Tibet Autonomous Region	Naqu region	Anduo County	Altitude 5000 and above	Qiangma Town	3 villages					No	No	No	Yes	odor itching	No	#NULL!	30	5	#NULL!	IUD		5		3	3	20	#NULL!	No
feminine		#NULL!		#NULL!	#NULL!	#NULL!	uninfected	feminine	#NULL!	#NULL!	#NULL!	#NULL!	#NULL!	Dorje Dolma	H542425198201050104	3	37	Tibetan	17589063066	No. 55, Village 2, Bangai Township, Amdo County, Tibet	Tibet Autonomous Region	Naqu region	Anduo County	Altitude 5000 and above	Help Aixiang	2					No	No	No	Yes	Odor, yellowing, itching	No	#NULL!	28	2	#NULL!	other contraceptive methods			ligation	4	4	20	#NULL!	No
HPV non-16,18		#NULL!	hpv infection, moderate inflammation	HPV infection	LSIL	5	Dual subtype infection	HPV51, HPV52	51	52	#NULL!	#NULL!	#NULL!	how hot	H542425198110030044	3	37	Tibetan	17789060022	5 Villages, Gangni Township, Anduo County	Tibet Autonomous Region	Naqu region	Anduo County	Altitude 5000 and above	Gangney Township	5					Yes	No	No	Yes	itching	No	#NULL!	28	4	#NULL!	Not contraceptive				2	1	29	#NULL!	No
feminine		#NULL!		#NULL!	#NULL!	#NULL!	uninfected	feminine	#NULL!	#NULL!	#NULL!	#NULL!	#NULL!	Dosong	H542425197901070224	3	40	Tibetan	13398062331	Village 2, Zhaqu Township, Amdo County, Tibet	Tibet Autonomous Region	Naqu region	Anduo County	Altitude 5000 and above	Zhaqu Township	2 villages					No	No	No	No		No	#NULL!	30	#NULL!	#NULL!	other contraceptive methods			ligation	2	1	18	#NULL!	No
feminine		#NULL!		#NULL!	#NULL!	#NULL!	uninfected	feminine	#NULL!	#NULL!	#NULL!	#NULL!	#NULL!	multi-beads	H542425198208250029	3	37	Tibetan	13889066815	5 Villages, Bangai Township, Amdo County, Tibet	Tibet Autonomous Region	Naqu region	Anduo County	Altitude 5000 and above	Help Aixiang	5					No	No	No	Yes		No	#NULL!	30	5	#NULL!	other contraceptive methods			ligation surgery	2	1	24	#NULL!	No
feminine		#NULL!		#NULL!	#NULL!	#NULL!	uninfected	feminine	#NULL!	#NULL!	#NULL!	#NULL!	#NULL!	Dojo	H542425198203050044	3	37	Tibetan	18208060228	Village 3, Zharen Town, Anduo County	Tibet Autonomous Region	Naqu region	Anduo County	Altitude 5000 and above	Zharen Town	3					No	No	No	No		No	#NULL!	30	3	#NULL!	Not contraceptive				7	7	23	#NULL!	No
feminine		#NULL!		#NULL!	#NULL!	#NULL!	uninfected	feminine	#NULL!	#NULL!	#NULL!	#NULL!	#NULL!	Oba	H542425198803220027	3	31	Tibetan	18908969200	Amdo County, Tibet	Tibet Autonomous Region	Naqu region	Anduo County	Altitude 5000 and above	Mayong Township	4		Rural household			No	No	No	Yes	yellow odor itching	No	#NULL!	30	2	#NULL!	IUD		4		3	2	19	#NULL!	No
feminine		#NULL!		#NULL!	#NULL!	#NULL!	uninfected	feminine	#NULL!	#NULL!	#NULL!	#NULL!	#NULL!	Ober	H542425197008230029	4	48	Tibetan	17708963565	No. 33, Village 8, Zaren Town, Amdo County, Tibet	Tibet Autonomous Region	Naqu region	Anduo County	Altitude 5000 and above	Zharen Town	8					No	No	No	No		No	#NULL!	30	3	#NULL!	Not contraceptive				4	2	21	#NULL!	No
HPV non-16,18		#NULL!	hpv infection, moderate inflammation	HPV infection	LSIL	5	single subtype infection	HPV35	35	#NULL!	#NULL!	#NULL!	#NULL!	russian	H542425198406100048	3	35	Tibetan	15289167375	No. 11, 12 Village, Zharen Town, Amdo County, Tibet	Tibet Autonomous Region	Naqu region	Anduo County	Altitude 5000 and above	Zharen Town	4					Yes	No	No	Yes	less	No	#NULL!	30	4	#NULL!	Not contraceptive				2	2	24	#NULL!	No
feminine		#NULL!		#NULL!	#NULL!	#NULL!	uninfected	feminine	#NULL!	#NULL!	#NULL!	#NULL!	#NULL!	Ossi Dolma	H542425198102090047	3	38	Tibetan	18898067587	No. 32, Village 4, Zharen Town, Amdo County, Tibet	Tibet Autonomous Region	Naqu region	Anduo County	Altitude 5000 and above	Zharen Town	3					No	No	No	Yes	odor yellow itching	No	#NULL!	28	7	#NULL!	IUD		1		2	2	25	#NULL!	No
feminine		#NULL!		#NULL!	#NULL!	#NULL!	uninfected	feminine	#NULL!	#NULL!	#NULL!	#NULL!	#NULL!	Ga Cai	H54242519850927004x	3	33	Tibetan�	18989066683	Village 6, Qiangma Town, Amdo County, Tibet	Tibet Autonomous Region	Naqu region	Anduo County	Altitude 5000 and above	Qiangma Town	6		Rural household			Yes	No	No	No		No	#NULL!	60	#NULL!	#NULL!	other contraceptive methods			skin buried	3	1	19	#NULL!	No
feminine		#NULL!		#NULL!	#NULL!	#NULL!	uninfected	feminine	#NULL!	#NULL!	#NULL!	#NULL!	#NULL!	Gacuo	H542425198006050088	3	39	Tibetan	13989962142	4 Villages, Cuoma Township, Anduo County	Tibet Autonomous Region	Naqu region	Anduo County	Altitude 5000 and above	Tsoma Township	4					No	No	No	No		No	#NULL!	30	3	#NULL!	IUD		15		3	2	20	#NULL!	No
HPV non-16,18		#NULL!		#NULL!	#NULL!	#NULL!	single subtype infection	HPV39	39	#NULL!	#NULL!	#NULL!	#NULL!	Gacuo	H542425198206070120	3	37	Tibetan	17711968882	No. 0815, Village 3, Doma Township, Amdo County, Tibet	Tibet Autonomous Region	Naqu region	Anduo County	Altitude 5000 and above	Doma Township	3 villages					No	No	No	No		No	#NULL!	30	3	#NULL!	other contraceptive methods			ligation	2	2	17	#NULL!	No
feminine		#NULL!		#NULL!	#NULL!	#NULL!	uninfected	feminine	#NULL!	#NULL!	#NULL!	#NULL!	#NULL!	Gacuo	H542425197711200024	4	41	Tibetan	17740764256	5 Village of Yanshiping, Amdo County, Tibet	Tibet Autonomous Region	Naqu region	Anduo County	Altitude 5000 and above	Yanshiping Town	5		Rural household			No	No	Yes	Yes		No	#NULL!	30	5	#NULL!	other contraceptive methods			ligation	4	4	19	#NULL!	No
HPV16,18	Chronic cervicitis, hpv infection	HPV infection	hpv infection, moderate inflammation	HPV infection	LSIL	5	single subtype infection	HPV16	16	#NULL!	#NULL!	#NULL!	#NULL!	Gacuo	H542425197607140025	4	43	Tibetan	18297271199	2 Village, Maqu Township, Anduo County	Tibet Autonomous Region	Naqu region	Anduo County	Altitude 5000 and above	Maqu Township	2	No abnormalities				No		No	Yes		No	#NULL!	30	3	#NULL!	other contraceptive methods			ligation	4	3	19	#NULL!	No
feminine		#NULL!		#NULL!	#NULL!	#NULL!	uninfected	feminine	#NULL!	#NULL!	#NULL!	#NULL!	#NULL!	Gacuo	H542425197606100080	4	43	Tibetan	18089061665	Amdo County, Tibet	Tibet Autonomous Region	Naqu region	Anduo County	Altitude 5000 and above	Qiangma Town	3					No	No	No	Yes		No	#NULL!	30	3	#NULL!	other contraceptive methods			ligation surgery	3	1	19	#NULL!	No
HPV non-16,18		#NULL!		#NULL!	#NULL!	#NULL!	single subtype infection	HPV66	66	#NULL!	#NULL!	#NULL!	#NULL!	Gacuo	H542425197505210029	4	44	Tibetan	18089967243	No. 85, Village 5, Cuoma Township, Amdo County, Tibet	Tibet Autonomous Region	Naqu region	Anduo County	Altitude 5000 and above	Tsoma Township	5					No	No	No	No		No	#NULL!	30	3	#NULL!	other contraceptive methods			skin buried	5	3	22	#NULL!	No
feminine		#NULL!		#NULL!	#NULL!	#NULL!	uninfected	feminine	#NULL!	#NULL!	#NULL!	#NULL!	#NULL!	Gacuo	H542425197303070048	4	46	Tibetan	18798978128	Village 4, Sewu Township, Amdo County, Tibet	Tibet Autonomous Region	Naqu region	Anduo County	Altitude 5000 and above	Sewu Township	4		Rural household			No	No	No	No		No	#NULL!	40	5	#NULL!	other contraceptive methods			skin buried	7	3	20	#NULL!	No
HPV16,18		#NULL!		#NULL!	#NULL!	#NULL!	single subtype infection	HPV18	18	#NULL!	#NULL!	#NULL!	#NULL!	Gacuo	H542425197605060080	4	43	Tibetan	13658968562	No. 80, Village 5, Yanshiping Town, Amdo County, Tibet	Tibet Autonomous Region	Naqu region	Anduo County	Altitude 5000 and above	Yanshiping Town	5 villages					Yes		No	No		No	#NULL!	30	6	#NULL!	Not contraceptive				3	3	25	#NULL!	No
feminine		#NULL!		#NULL!	#NULL!	#NULL!	uninfected	feminine	#NULL!	#NULL!	#NULL!	#NULL!	#NULL!	Gacuo	H542425197306080081	4	46	Tibetan	18989961311	2 Village, Qiangma Town, Amdo County, Tibet	Tibet Autonomous Region	Naqu region	Anduo County	Altitude 5000 and above	Qiangma Town	2 villages		Rural household			No	No	Yes	No		No	#NULL!	30	3	#NULL!	Not contraceptive				3	3	25	#NULL!	No
feminine		#NULL!		#NULL!	#NULL!	#NULL!	uninfected	feminine	#NULL!	#NULL!	#NULL!	#NULL!	#NULL!	Gacuo	H542425198005060065	3	39	Tibetan	17308961835	No. 51, Village 6, Zharen Town, Amdo County, Tibet	Tibet Autonomous Region	Naqu region	Anduo County	Altitude 5000 and above	Zharen Town	6					Yes	No	No	Yes		No	#NULL!	30	4	#NULL!	Not contraceptive				4	4	22	#NULL!	No
HPV non-16,18		#NULL!		#NULL!	#NULL!	#NULL!	Dual subtype infection	HPV31, HPV51	31	51	#NULL!	#NULL!	#NULL!	Gacuo	H542425196307190042	5	56	Tibetan	17789979485	1 Village, Gangni Township, Amdo County, Tibet	Tibet Autonomous Region	Naqu region	Anduo County	Altitude 5000 and above	Gangney Township	1		Rural household			No	No	No	Yes		Yes	49		#NULL!	#NULL!	Not contraceptive				6	2	17	#NULL!	No
HPV non-16,18		#NULL!		#NULL!	#NULL!	#NULL!	single subtype infection	HPV58	58	#NULL!	#NULL!	#NULL!	#NULL!	Gacuo	H542225197909160021	3	40	Tibetan	13308960061	No. 2011, Village 1, Qiangma Town, Amdo County, Tibet	Tibet Autonomous Region	Naqu region	Anduo County	Altitude 5000 and above	Qiangma Town	2					Yes	No	No	No		Yes	30	28	5	#NULL!	Not contraceptive			skin buried	2	1	22	#NULL!	No
feminine		#NULL!		#NULL!	#NULL!	#NULL!	uninfected	feminine	#NULL!	#NULL!	#NULL!	#NULL!	#NULL!	Gada	H542425198002220027	3	39	Tibetan	17789977304	No. 8, Village 3, Maqu Township, Amdo County, Tibet	Tibet Autonomous Region	Naqu region	Anduo County	Altitude 5000 and above	Maqu Township	3 villages					Yes	No	Yes	Yes	less	No	#NULL!	30	3	#NULL!	Not contraceptive				3	0	18	#NULL!	No
feminine		#NULL!		#NULL!	#NULL!	#NULL!	uninfected	feminine	#NULL!	#NULL!	#NULL!	#NULL!	#NULL!	Gadan	H542425197609240046	4	42	Tibetan	18989066683	6 Villages of Qiangma Town	Tibet Autonomous Region	Naqu region	Anduo County	Altitude 5000 and above	Qiangma Town	6		Rural household			No	No	No	No		Yes	30		#NULL!	#NULL!	Not contraceptive				3	0	15	#NULL!	No
feminine		#NULL!		#NULL!	#NULL!	#NULL!	uninfected	feminine	#NULL!	#NULL!	#NULL!	#NULL!	#NULL!	Gadan Tsom	H54242519821010002X	3	36	Tibetan	17389968402	No. 104, Village 5, Cuoma Township, Amdo County, Tibet	Tibet Autonomous Region	Naqu region	Anduo County	Altitude 5000 and above	Tsoma Township	6 villages					Yes	No	No	No		No	#NULL!	30	5	#NULL!	other contraceptive methods			skin buried	2	2	28	#NULL!	No
feminine		#NULL!		#NULL!	#NULL!	#NULL!	uninfected	feminine	#NULL!	#NULL!	#NULL!	#NULL!	#NULL!	Gard	H542425197208020026	4	47	Tibetan	18076981502	Room 40, No. 50, Shenyang South Road, Pana Town, Amdo County, Tibet	Tibet Autonomous Region	Naqu region	Anduo County	Altitude 5000 and above	Phana Town	Staff cadres					No	No	No	Yes	odor itching	No	#NULL!	28	6	#NULL!	IUD		18		2	2	25	#NULL!	No
feminine		#NULL!		#NULL!	#NULL!	#NULL!	uninfected	feminine	#NULL!	#NULL!	#NULL!	#NULL!	#NULL!	Gard	H542425198507130086	3	34	Tibetan	15289064551	No. 101, Village 3, Qiangma Town, Amdo County, Tibet	Tibet Autonomous Region	Naqu region	Anduo County	Altitude 5000 and above	Qiangma Town	3 villages					No	No	No	No	peculiar smell	No	#NULL!	30	4	#NULL!	Not contraceptive				2	2	25	#NULL!	No
HPV non-16,18		#NULL!	hpv infection, mild inflammation	HPV infection	LSIL	5	single subtype infection	HPV31	31	#NULL!	#NULL!	#NULL!	#NULL!	Gard	H542425197501030063	4	44	Tibetan	18008969191	No. 57, Village 1, Tandui Township, Amdo County, Tibet	Tibet Autonomous Region	Naqu region	Anduo County	Altitude 5000 and above	Tandui Township	1					No	No	No	Yes		No	#NULL!	30	3	#NULL!	Not contraceptive				3	1	35	#NULL!	No
feminine		#NULL!		#NULL!	#NULL!	#NULL!	uninfected	feminine	#NULL!	#NULL!	#NULL!	#NULL!	#NULL!	Gadi	H542425197008035127	4	49	Tibetan	17308968726	Village 4, Zaren Town, Amdo County, Tibet	Tibet Autonomous Region	Naqu region	Anduo County	Altitude 5000 and above	Zharen Town	4 villages		Rural household			No	No	No	Yes		No	#NULL!	15	2	#NULL!	other contraceptive methods			skin buried	4	4	18	#NULL!	No
feminine		#NULL!		#NULL!	#NULL!	#NULL!	uninfected	feminine	#NULL!	#NULL!	#NULL!	#NULL!	#NULL!	Gadi	H542425198304200021	3	36	Tibetan	18143272956	No. 91, Village 1, Cuoma Township, Amdo County, Tibet	Tibet Autonomous Region	Naqu region	Anduo County	Altitude 5000 and above	Tsoma Township	1					No	No	No	No		No	#NULL!	30	5	#NULL!	Not contraceptive				0	0	#NULL!	#NULL!	No
feminine		#NULL!		#NULL!	#NULL!	#NULL!	uninfected	feminine	#NULL!	#NULL!	#NULL!	#NULL!	#NULL!	Gadi	H542425196804200029	5	51	Tibetan	13989068050	4 Villages, Cuoma Township, Anduo County	Tibet Autonomous Region	Naqu region	Anduo County	Altitude 5000 and above	Tsoma Township	4					No	No	No	Yes	itching	Yes	50		#NULL!	#NULL!	Not contraceptive				10	6	20	#NULL!	No
feminine		#NULL!		#NULL!	#NULL!	#NULL!	uninfected	feminine	#NULL!	#NULL!	#NULL!	#NULL!	#NULL!	Garcuo	H542425197909110024	3	39	Tibetan	18898065935	No. 122, Village 5, Cuoma Township, Amdo County, Tibet	Tibet Autonomous Region	Naqu region	Anduo County	Altitude 5000 and above	Tsoma Township	5 villages					No	No	No	No		No	#NULL!	15	3	#NULL!	other contraceptive methods			ligation	2	2	20	#NULL!	No
feminine		#NULL!		#NULL!	#NULL!	#NULL!	uninfected	feminine	#NULL!	#NULL!	#NULL!	#NULL!	#NULL!	quack	H542425198410080027	3	34	Tibetan	18689065578	Village 9, Zharen Town, Amdo County, Tibet	Tibet Autonomous Region	Naqu region	Anduo County	Altitude 5000 and above	Zharen Town	9 villages					No	No	No	Yes	itching, odor	No	#NULL!	28	2	#NULL!	other contraceptive methods			ligation surgery	8	3	20	#NULL!	No
feminine		#NULL!		#NULL!	#NULL!	#NULL!	uninfected	feminine	#NULL!	#NULL!	#NULL!	#NULL!	#NULL!	quack	H54242519800308002X	3	39	Tibetan	17888062148	No. 46, Village 2, Pana Town, Amdo County, Tibet	Tibet Autonomous Region	Naqu region	Anduo County	Altitude 5000 and above	Phana Town	2					No	No	No	No		No	#NULL!	28	5	#NULL!	Not contraceptive				2	2	27	#NULL!	No
feminine		#NULL!		#NULL!	#NULL!	#NULL!	uninfected	feminine	#NULL!	#NULL!	#NULL!	#NULL!	#NULL!	Gage	H542425198008050065	3	39	Tibetan	18143865268	No. 157, Village 1, Pana Town, Amdo County, Tibet	Tibet Autonomous Region	Naqu region	Anduo County	Altitude 5000 and above	Phana Town	1					Yes	No	No	No		No	#NULL!	30	7	#NULL!	contraceptive pill	7			4	2	20	#NULL!	No
HPV16,18		#NULL!		#NULL!	#NULL!	#NULL!	Three subtypes of infection	HPV16, HPV31, HPV52	16	31	52	#NULL!	#NULL!	Gage	H542425196305060025	5	56	Tibetan	18389066329	No. 84, Village 2, Zharen Town, Amdo County, Tibet	Tibet Autonomous Region	Naqu region	Anduo County	Altitude 5000 and above	Zharen Town	1					No		No	Yes	less	Yes	45		#NULL!	#NULL!	IUD		27		5	4	19	#NULL!	No
feminine		#NULL!		#NULL!	#NULL!	#NULL!	uninfected	feminine	#NULL!	#NULL!	#NULL!	#NULL!	#NULL!	Gage	H542425197312240029	4	45	Tibetan	18208061922	Amdo County, Tibet	Tibet Autonomous Region	Naqu region	Anduo County	Altitude 5000 and above	Doma Township	4		Rural household			No	No	No	Yes		No	#NULL!	30	5	#NULL!	IUD		7		8	4	22	#NULL!	No
feminine		#NULL!		#NULL!	#NULL!	#NULL!	uninfected	feminine	#NULL!	#NULL!	#NULL!	#NULL!	#NULL!	Gage	H542425197209200029	4	46	Tibetan	17758468806	Village 3, Qiangma Town, Amdo County, Tibet	Tibet Autonomous Region	Naqu region	Anduo County	Altitude 5000 and above	Qiangma Town	3 villages					No	No	No	No		No	#NULL!	40	5	#NULL!	other contraceptive methods			ligation	2	2	24	#NULL!	No
HPV non-16,18		#NULL!	hpv infection, mild inflammation	HPV infection	LSIL	5	single subtype infection	HPV52	52	#NULL!	#NULL!	#NULL!	#NULL!	Gage	H542425197105260027	4	48	Tibetan	15348966800	No. 1, No. 134, Zaren Town, Amdo County, Tibet	Tibet Autonomous Region	Naqu region	Anduo County	Altitude 5000 and above	Zharen Town	1 village					No	Yes	No	No		No	#NULL!	60	2	#NULL!	other contraceptive methods			ligation	2	2	22	#NULL!	No
feminine		#NULL!		#NULL!	#NULL!	#NULL!	uninfected	feminine	#NULL!	#NULL!	#NULL!	#NULL!	#NULL!	Gage	H542425196909010045	4	49	Tibetan	17758466332	No. 3, Village 3, Qiangma Town, Amdo County, Tibet	Tibet Autonomous Region	Naqu region	Anduo County	Altitude 5000 and above	Qiangma Town	3					No	No	No	No		No	#NULL!	30~90	3	#NULL!	other contraceptive methods			ligation	4	4	24	#NULL!	No
feminine		#NULL!		#NULL!	#NULL!	#NULL!	uninfected	feminine	#NULL!	#NULL!	#NULL!	#NULL!	#NULL!	Gage	H542425197701030041	4	42	Tibetan	13398065048	No. 64, Village 1, Zharen Town, Amdo County, Tibet	Tibet Autonomous Region	Naqu region	Anduo County	Altitude 5000 and above	Zharen Town	1 village					Yes	No	No	No		No	#NULL!	30	4	#NULL!	other contraceptive methods			ligation	5	2	20	#NULL!	No
HPV non-16,18		#NULL!	No lesions and malignant cells	normal	normal	1	single subtype infection	HPV59	59	#NULL!	#NULL!	#NULL!	#NULL!	Gage	H542425197009200024	4	48	Tibetan	17784564083	2 Village, Qiangma Town, Amdo County, Tibet	Tibet Autonomous Region	Naqu region	Anduo County	Altitude 5000 and above	Qiangma Town	2		Rural household			No	No	No	No		Yes	50		#NULL!	#NULL!	other contraceptive methods			ligation	6	5	18	#NULL!	No
feminine		#NULL!		#NULL!	#NULL!	#NULL!	uninfected	feminine	#NULL!	#NULL!	#NULL!	#NULL!	#NULL!	Gage	H542425198108240042	3	38	Tibetan	17389069533	Village 6, Qiangma Town, Amdo County, Tibet	Tibet Autonomous Region	Naqu region	Anduo County	Altitude 5000 and above	Qiangma Town	6		Rural household			Yes	No	Yes	No		Yes	39		#NULL!	#NULL!	other contraceptive methods			skin buried	2	2	22	#NULL!	No
feminine		#NULL!		#NULL!	#NULL!	#NULL!	uninfected	feminine	#NULL!	#NULL!	#NULL!	#NULL!	#NULL!	Gage	H542425197912090028	3	39	Tibetan	18208069906	2 Villages, Doma Township, Anduo County	Tibet Autonomous Region	Naqu region	Anduo County	Altitude 5000 and above	Doma Township	2		Rural household			No	No	Yes	Yes		No	#NULL!	28	5	#NULL!	other contraceptive methods			skin buried	4	3	21	#NULL!	No
feminine		#NULL!		#NULL!	#NULL!	#NULL!	uninfected	feminine	#NULL!	#NULL!	#NULL!	#NULL!	#NULL!	Gage	H542425197208010020	4	47	Tibetan	18989260813	No. 79, Village 2, Cuoma Township, Amdo County, Tibet	Tibet Autonomous Region	Naqu region	Anduo County	Altitude 5000 and above	Tsoma Township	2 villages					Yes	No	No	No		uncertain	#NULL!	39	7	#NULL!	other contraceptive methods			skin buried	6	6	19	#NULL!	No
HPV non-16,18		#NULL!		#NULL!	#NULL!	#NULL!	single subtype infection	HPV31	31	#NULL!	#NULL!	#NULL!	#NULL!	Gage	H542425197104190020	4	48	Tibetan	18708075881	No. 34, Village 2, Pana Town, Amdo County, Tibet	Tibet Autonomous Region	Naqu region	Anduo County	Altitude 5000 and above	Phana Town	2 villages					No	No	No	No		Yes	43		#NULL!	#NULL!	Not contraceptive				2	2	17	#NULL!	No
feminine		#NULL!		#NULL!	#NULL!	#NULL!	uninfected	feminine	#NULL!	#NULL!	#NULL!	#NULL!	#NULL!	Gage	H542425197603280020	4	43	Tibetan	18798969088	Village 9, Zharen Town	Tibet Autonomous Region	Naqu region	Anduo County	Altitude 5000 and above	Zharen Town	9		Rural household			No	No	Yes	No		No	#NULL!	28	2	#NULL!	Not contraceptive				2	2	28	#NULL!	No
feminine		#NULL!		#NULL!	#NULL!	#NULL!	uninfected	feminine	#NULL!	#NULL!	#NULL!	#NULL!	#NULL!	Gage	H542425197006100044	4	49	Tibetan	18184963344	No. 128, Village 6, Zaren Town, Amdo County, Tibet	Tibet Autonomous Region	Naqu region	Anduo County	Altitude 5000 and above	Zharen Town	6					No	No	No	No		Yes	49		#NULL!	#NULL!	Not contraceptive				2	2	35	#NULL!	No
feminine		#NULL!		#NULL!	#NULL!	#NULL!	uninfected	feminine	#NULL!	#NULL!	#NULL!	#NULL!	#NULL!	Gage	H542425196910280026	4	49	Tibetan	18143274766	No. 23, Village 5, Qiangma Town, Amdo County, Tibet	Tibet Autonomous Region	Naqu region	Anduo County	Altitude 5000 and above	Qiangma Town	5 villages					No	No	Yes	No		Yes	48		#NULL!	#NULL!	Not contraceptive				3	3	31	#NULL!	No
HPV non-16,18		#NULL!	hpv infection	HPV infection	LSIL	5	single subtype infection	HPV59	59	#NULL!	#NULL!	#NULL!	#NULL!	Gage	H542425196208030043	5	57	Tibetan	19908966928	No. 11, Village 2, Maqu Township, Amdo County, Tibet	Tibet Autonomous Region	Naqu region	Anduo County	Altitude 5000 and above	Maqu Township	2					No	No	No	Yes	itching	Yes	#NULL!		#NULL!	#NULL!	Not contraceptive				3	2	25	#NULL!	No
feminine		#NULL!		#NULL!	#NULL!	#NULL!	uninfected	feminine	#NULL!	#NULL!	#NULL!	#NULL!	#NULL!	Gage	H542425197805210020	4	41	Tibetan	18989062219	6 Villages, Gangni Township, Amdo County, Tibet	Tibet Autonomous Region	Naqu region	Anduo County	Altitude 5000 and above	Gangney Township	6					No	No	No	Yes	odor yellow itching	No	#NULL!	30	3	#NULL!	Not contraceptive				4	1	25	#NULL!	No
HPV non-16,18		#NULL!	hpv infection, moderate inflammation	HPV infection	LSIL	5	Dual subtype infection	HPV31, HPV51	31	51	#NULL!	#NULL!	#NULL!	Gage	H542425196810150021	4	50	Tibetan	17389962087	No. 93, Village 1, Mayong Township, Amdo County, Tibet	Tibet Autonomous Region	Naqu region	Anduo County	Altitude 5000 and above	Mayong Township	1 village					Yes	No	No	No		Yes	47		#NULL!	#NULL!	Not contraceptive				4	4	25	#NULL!	No
feminine		#NULL!		#NULL!	#NULL!	#NULL!	uninfected	feminine	#NULL!	#NULL!	#NULL!	#NULL!	#NULL!	Gage	H542425198003040028	3	39	Tibetan	16689065932	3 Villages, Bangai Township, Amdo County, Tibet	Tibet Autonomous Region	Naqu region	Anduo County	Altitude 5000 and above	Help Aixiang	3		Rural household			No	No	No	No		No	#NULL!	30	4	#NULL!	Not contraceptive				6	2	19	#NULL!	No
feminine		#NULL!		#NULL!	#NULL!	#NULL!	uninfected	feminine	#NULL!	#NULL!	#NULL!	#NULL!	#NULL!	Gage	H542425197608090066	4	43	Tibetan	19908968326	Qiangma 1 Village, Anduo County	Tibet Autonomous Region	Naqu region	Anduo County	Altitude 5000 and above	Qiangma Town	1					No	No	No	Yes		No	#NULL!	15-30	3	#NULL!	Not contraceptive				2	1	22	#NULL!	No
feminine		#NULL!		#NULL!	#NULL!	#NULL!	uninfected	feminine	#NULL!	#NULL!	#NULL!	#NULL!	#NULL!	Gajue	H542425196604070063	5	53	Tibetan	18989063413	No. 51, Village 3, Qiangma Town, Amdo County, Tibet	Tibet Autonomous Region	Naqu region	Anduo County	Altitude 5000 and above	Qiangma Town	3					Yes	No	No	No		No	#NULL!	30~60	2	#NULL!	other contraceptive methods			ligation	1	1	22	#NULL!	No
feminine		#NULL!		#NULL!	#NULL!	#NULL!	uninfected	feminine	#NULL!	#NULL!	#NULL!	#NULL!	#NULL!	Gala	H542425197601020065	4	43	Tibetan	18908969019	Amdo County, Tibet	Tibet Autonomous Region	Naqu region	Anduo County	Altitude 5000 and above	Phana Town	3		Rural household			No	No	No	No		No	#NULL!	30	7	#NULL!	other contraceptive methods			ligation	4	2	23	#NULL!	No
feminine		#NULL!		#NULL!	#NULL!	#NULL!	uninfected	feminine	#NULL!	#NULL!	#NULL!	#NULL!	#NULL!	Galam	H542425196708110023	5	52	Tibetan	15289061886	No. 7, Village 1, Bangai Township, Amdo County, Tibet	Tibet Autonomous Region	Naqu region	Anduo County	Altitude 5000 and above	Help Aixiang	1 village					No	No	No	No		Yes	50		#NULL!	#NULL!	Not contraceptive				5	2	25	#NULL!	No
feminine		#NULL!		#NULL!	#NULL!	#NULL!	uninfected	feminine	#NULL!	#NULL!	#NULL!	#NULL!	#NULL!	Galang	H542425196207190029	5	57	Tibetan	18889096122	No. 140, Village 2, Cuoma Township, Amdo County, Tibet	Tibet Autonomous Region	Naqu region	Anduo County	Altitude 5000 and above	Tsoma Township	2 villages					No	No	No	No		Yes	54		#NULL!	#NULL!	other contraceptive methods			ligation	5	5	20	#NULL!	No
HPV non-16,18		#NULL!		#NULL!	#NULL!	#NULL!	Three subtypes of infection	HPV31, HPV52, HPV58	31	52	58	#NULL!	#NULL!	garma	H54242519631214004X	5	55	Tibetan	18289071888	Village 5, Cuoma Township, Amdo County, Tibet	Tibet Autonomous Region	Naqu region	Anduo County	Altitude 5000 and above	Tsoma Township	4					Yes	No	No	No		Yes	50		#NULL!	#NULL!	Not contraceptive				8	4	25	#NULL!	No
feminine		#NULL!		#NULL!	#NULL!	#NULL!	uninfected	feminine	#NULL!	#NULL!	#NULL!	#NULL!	#NULL!	Karma Caicuo	H542425198201020028	3	37	Tibetan	18089965688	Village 5, Cuoma Township, Amdo County, Tibet	Tibet Autonomous Region	Naqu region	Anduo County	Altitude 5000 and above	Tsoma Township	5					No	No	No	No		No	#NULL!	30~60	4	#NULL!	Not contraceptive				5	5	26	#NULL!	No
feminine		#NULL!		#NULL!	#NULL!	#NULL!	uninfected	feminine	#NULL!	#NULL!	#NULL!	#NULL!	#NULL!	Karma Chilebaum	H542425198903020049	2	30	Tibetan	17384058333	2 Village, Qiangma Town, Amdo County, Tibet	Tibet Autonomous Region	Naqu region	Anduo County	Altitude 5000 and above	Qiangma Town	2		Rural household			No	No	No	Yes		No	#NULL!	30	5	#NULL!	IUD		2		2	2	23	#NULL!	No
HPV16,18		#NULL!		#NULL!	#NULL!	#NULL!	single subtype infection	HPV16	16	#NULL!	#NULL!	#NULL!	#NULL!	Karma Tsom	H542425198502010085	3	34	Tibetan	13308961620	Yan Shiping 8 Village, Anduo County	Tibet Autonomous Region	Naqu region	Anduo County	Altitude 5000 and above	Yanshiping Town	8					No		No	Yes	itching	No	#NULL!	15-30	2	#NULL!	IUD		6		2	2	18	#NULL!	No
feminine		#NULL!		#NULL!	#NULL!	#NULL!	uninfected	feminine	#NULL!	#NULL!	#NULL!	#NULL!	#NULL!	Gamagni	H54242519671112002X	5	51	Tibetan	17389067775	No. 14, Village 6, Qiangma Town, Amdo County, Tibet	Tibet Autonomous Region	Naqu region	Anduo County	Altitude 5000 and above	Qiangma Town	6 villages					No	No	No	No		Yes	49		#NULL!	#NULL!	Not contraceptive				4	3	26	#NULL!	No
feminine		#NULL!		#NULL!	#NULL!	#NULL!	uninfected	feminine	#NULL!	#NULL!	#NULL!	#NULL!	#NULL!	Gama Quzhen	H542425198106210026	3	38	Tibetan	13889066552	No. 54, Village 1, Zharen Town, Amdo County, Tibet	Tibet Autonomous Region	Naqu region	Anduo County	Altitude 5000 and above	Zharen Town	1 village					No	No	No	Yes	itching	No	#NULL!	30	3	#NULL!	Not contraceptive				0	0	#NULL!	#NULL!	No
feminine		#NULL!		#NULL!	#NULL!	#NULL!	uninfected	feminine	#NULL!	#NULL!	#NULL!	#NULL!	#NULL!	Karma Wangdup	H542425196607140047	5	53	Tibetan	18908968702	No. 2, Village 6, Qiangma Town, Amdo County, Tibet	Tibet Autonomous Region	Naqu region	Anduo County	Altitude 5000 and above	Qiangma Town	6					No	No	No	Yes		Yes	50		#NULL!	#NULL!	Not contraceptive				7	4	23	#NULL!	No
feminine		#NULL!		#NULL!	#NULL!	#NULL!	uninfected	feminine	#NULL!	#NULL!	#NULL!	#NULL!	#NULL!	Gamazak	H542425199002050106	2	29	Tibetan	18076966171	No. 21, Village 10, Zharen Town, Amdo County, Tibet	Tibet Autonomous Region	Naqu region	Anduo County	Altitude 5000 and above	Zharen Town	10					No	No	Yes	Yes		No	#NULL!	30	3	#NULL!	other contraceptive methods			ligation	2	2	25	#NULL!	No
HPV16,18	CIN2 level (HSIL)	HISL	HSIL, mild inflammation	HSIL	HSIL	6	single subtype infection	HPV16	16	#NULL!	#NULL!	#NULL!	#NULL!	Karma Droga	H542425197109110026	4	47	Tibetan	13549033254	No. 128, Village 6, Qiangma Town, Amdo County, Tibet	Tibet Autonomous Region	Naqu region	Anduo County	Altitude 5000 and above	Qiangma Town	6 villages	acute cervicitis, cervical leukoplakia				No		No	No		Yes	47		#NULL!	#NULL!	other contraceptive methods			ligation	3	3	20	#NULL!	No
feminine		#NULL!		#NULL!	#NULL!	#NULL!	uninfected	feminine	#NULL!	#NULL!	#NULL!	#NULL!	#NULL!	Gamao	H542425198402070021	3	35	Tibetan	18089069918	No. 100, Village 5, Bangai Township, Amdo County, Tibet	Tibet Autonomous Region	Naqu region	Anduo County	Altitude 5000 and above	Help Aixiang	5					No	No	No	Yes	yellow odor itching	No	#NULL!	28	3	#NULL!	other contraceptive methods			ligation	1	1	22	#NULL!	No
feminine		#NULL!		#NULL!	#NULL!	#NULL!	uninfected	feminine	#NULL!	#NULL!	#NULL!	#NULL!	#NULL!	Gam	H542425196606060088	5	53	Tibetan	17789971915	1 Village, Qiangma Town, Anduo County	Tibet Autonomous Region	Naqu region	Anduo County	Altitude 5000 and above	Qiangma Town	1					No	No	No	No		Yes	49		#NULL!	#NULL!	other contraceptive methods			ligation	5	3	22	#NULL!	No
feminine		#NULL!		#NULL!	#NULL!	#NULL!	uninfected	feminine	#NULL!	#NULL!	#NULL!	#NULL!	#NULL!	Gam	H54242519750320002X	4	44	Tibetan	15208061768	No. 30, Village 3, Qiangma Town, Amdo County, Tibet	Tibet Autonomous Region	Naqu region	Anduo County	Altitude 5000 and above	Qiangma Town	3 villages					No	No	No	No		No	#NULL!	30-	3	#NULL!	other contraceptive methods			ligation surgery	3	3	22	#NULL!	No
feminine		#NULL!		#NULL!	#NULL!	#NULL!	uninfected	feminine	#NULL!	#NULL!	#NULL!	#NULL!	#NULL!	Gam	H542425198403100069	3	35	Tibetan	13398062134	No. 13, Village 3, Gangni Township, Amdo County, Tibet	Tibet Autonomous Region	Naqu region	Anduo County	Altitude 5000 and above	Gangney Township	3 villages					No	No	No	No		No	#NULL!	30	3	#NULL!	other contraceptive methods			skin buried	4	1	23	#NULL!	No
feminine		#NULL!		#NULL!	#NULL!	#NULL!	uninfected	feminine	#NULL!	#NULL!	#NULL!	#NULL!	#NULL!	Gam	H542425197707070183	4	42	Tibetan	15348962894	No. 0808, Village 4, Sewu Township, Amdo County, Tibet	Tibet Autonomous Region	Naqu region	Anduo County	Altitude 5000 and above	Sewu Township	4					No	No	No	No		No	#NULL!	20-45	2	#NULL!	Not contraceptive				3	3	23	#NULL!	No
feminine		#NULL!		#NULL!	#NULL!	#NULL!	uninfected	feminine	#NULL!	#NULL!	#NULL!	#NULL!	#NULL!	Gam	H542425197010080023	4	48	Tibetan	13908961840	No. 105, Village 3, Qiangma Town, Amdo County, Tibet	Tibet Autonomous Region	Naqu region	Anduo County	Altitude 5000 and above	Qiangma Town	3					Yes	No	No	No		No	#NULL!	30	3	#NULL!	Not contraceptive				3	2	25	#NULL!	No
feminine		#NULL!		#NULL!	#NULL!	#NULL!	uninfected	feminine	#NULL!	#NULL!	#NULL!	#NULL!	#NULL!	Gam	H542425197904080022	3	40	Tibetan	17589062235	No. 2 Village, Pana Town, Amdo County, Tibet	Tibet Autonomous Region	Naqu region	Anduo County	Altitude 5000 and above	Qiangma Town	2		Rural household			Yes	No	No	Yes		No	#NULL!	60	5	#NULL!	Not contraceptive				5	1	18	#NULL!	No
feminine		#NULL!		#NULL!	#NULL!	#NULL!	uninfected	feminine	#NULL!	#NULL!	#NULL!	#NULL!	#NULL!	Ganam Baim	H54242419760812002X	4	43	Tibetan	13398002990	2 Village, Zharen Town, Anduo County	Tibet Autonomous Region	Naqu region	Anduo County	Altitude 5000 and above	Zharen Town	2					No	No	No	Yes		No	#NULL!	30	5	#NULL!	other contraceptive methods			skin buried	6	3	22	#NULL!	No
feminine		#NULL!		#NULL!	#NULL!	#NULL!	uninfected	feminine	#NULL!	#NULL!	#NULL!	#NULL!	#NULL!	Garni	H542425197310130045	4	45	Tibetan	19908969366	1 Village, Mayong Township, Amdo County, Tibet	Tibet Autonomous Region	Naqu region	Anduo County	Altitude 5000 and above	Mayong Township	1		Rural household			No	No	No	Yes		No	#NULL!	60	13	#NULL!	IUD		9		3	0	22	#NULL!	No
HPV16,18	squamous cell carcinoma	invasive carcinoma	LSIL, hpv infection, moderate inflammation	LSIL	LSIL	5	single subtype infection	HPV16	16	#NULL!	#NULL!	#NULL!	#NULL!	Gaqu	H542425198306220026	3	36	Tibetan	18089061928	No. 79, Village 1, Zharen Town, Amdo County, Tibet	Tibet Autonomous Region	Naqu region	Anduo County	Altitude 5000 and above	Zharen Town	1 village	cervical mucosa eversion				No		No	No		No	#NULL!	40	4	#NULL!	condom				2	2	19	#NULL!	No
feminine		#NULL!		#NULL!	#NULL!	#NULL!	uninfected	feminine	#NULL!	#NULL!	#NULL!	#NULL!	#NULL!	gari	H542425196704100020	5	52	Tibetan	13638962387	No. 101, Village 8, Zharen Town, Amdo County, Tibet	Tibet Autonomous Region	Naqu region	Anduo County	Altitude 5000 and above	Zharen Town	8					No	No	No	No		No	#NULL!	30~60	3	#NULL!	IUD		twenty two		4	4	23	#NULL!	No
feminine		#NULL!		#NULL!	#NULL!	#NULL!	uninfected	feminine	#NULL!	#NULL!	#NULL!	#NULL!	#NULL!	gari	H542425197104010026	4	48	Tibetan	15889066480	No. 11, 10 Village, Zharen Town, Amdo County, Tibet	Tibet Autonomous Region	Naqu region	Anduo County	Altitude 5000 and above	Zharen Town	10					No	No	No	Yes	odor yellow itching	No	#NULL!	30	6	#NULL!	IUD		16		6	6	21	#NULL!	No
feminine		#NULL!		#NULL!	#NULL!	#NULL!	uninfected	feminine	#NULL!	#NULL!	#NULL!	#NULL!	#NULL!	gari	H542425198304070060	3	36	Tibetan	17308961438	No. 21, Village 9, Zaren Town, Amdo County, Tibet	Tibet Autonomous Region	Naqu region	Anduo County	Altitude 5000 and above	Zharen Town	9					Yes	No	No	No		No	#NULL!	28	3	#NULL!	other contraceptive methods			skin buried	1	1	31	#NULL!	No
HPV non-16,18		#NULL!	hpv infection, mild inflammation	HPV infection	LSIL	5	Dual subtype infection	HPV31, HPV51	31	51	#NULL!	#NULL!	#NULL!	Gasan	H542425197904170060	3	40	Tibetan	18898061988	No. 45, Village 1, Cuoma Township, Amdo County, Tibet	Tibet Autonomous Region	Naqu region	Anduo County	Altitude 5000 and above	Tsoma Township	1					Yes	No	No	No		No	#NULL!	30	7	#NULL!	other contraceptive methods			skin buried	2	2	21	#NULL!	No
HPV non-16,18		#NULL!		#NULL!	#NULL!	#NULL!	single subtype infection	HPV52	52	#NULL!	#NULL!	#NULL!	#NULL!	Gasan	H542425196409050024	5	54	Tibetan	17308961530	No. 51, Village 2, Bangai Township, Amdo County, Tibet	Tibet Autonomous Region	Naqu region	Anduo County	Altitude 5000 and above	Help Aixiang	2					No	No	No	No		Yes	40		#NULL!	#NULL!	Not contraceptive				19	4	21	#NULL!	No
feminine		#NULL!		#NULL!	#NULL!	#NULL!	uninfected	feminine	#NULL!	#NULL!	#NULL!	#NULL!	#NULL!	Gasang Tsom	H542421197701010205	4	42	Tibetan	18489192896	No. 61, Village 5, Yanshiping Town, Amdo County, Tibet	Tibet Autonomous Region	Naqu region	Anduo County	Altitude 5000 and above	Yanshiping Town	5 villages					No	No	No	Yes		No	#NULL!	20	3	#NULL!	IUD		73		3	2	27	#NULL!	No
feminine		#NULL!		#NULL!	#NULL!	#NULL!	uninfected	feminine	#NULL!	#NULL!	#NULL!	#NULL!	#NULL!	Gasang Wangm	H542425198408110020	3	35	Tibetan	18289060003	No. 2011, Village 1, Bangai Township, Amdo County, Tibet	Tibet Autonomous Region	Naqu region	Anduo County	Altitude 5000 and above	Help Aixiang	1					No	No	No	No		No	#NULL!	30	4	#NULL!	other contraceptive methods			ligation	3	3	25	#NULL!	No
feminine		#NULL!		#NULL!	#NULL!	#NULL!	uninfected	feminine	#NULL!	#NULL!	#NULL!	#NULL!	#NULL!	Gasang Yangzhu	H542425197006260021	4	49	Tibetan	15208072617	5 Villages, Bangai Township, Amdo County, Tibet	Tibet Autonomous Region	Naqu region	Anduo County	Altitude 5000 and above	Help Aixiang	5					No	No	No	No		No	#NULL!	30	3	#NULL!	other contraceptive methods			ligation	2	2	22	#NULL!	No
feminine		#NULL!		#NULL!	#NULL!	#NULL!	uninfected	feminine	#NULL!	#NULL!	#NULL!	#NULL!	#NULL!	color	H542425198301120042	3	36	Tibetan	18184962766	No. 0809, Village 3, Doma Township, Amdo County, Tibet	Tibet Autonomous Region	Naqu region	Anduo County	Altitude 5000 and above	Doma Township	3					No	No	No	Yes	odor yellow itching	No	#NULL!	30~60	3	#NULL!	other contraceptive methods			skin buried	3	2	20	#NULL!	No
feminine		#NULL!		#NULL!	#NULL!	#NULL!	uninfected	feminine	#NULL!	#NULL!	#NULL!	#NULL!	#NULL!	Garson	H542425197103280024	4	48	Tibetan	18908961980	Amdo County, Tibet	Tibet Autonomous Region	Naqu region	Anduo County	Altitude 5000 and above	Sewu Township	1		Rural household			Yes	No	No	No		Yes	41		#NULL!	#NULL!	Not contraceptive				4	4	29	#NULL!	No
feminine		#NULL!		#NULL!	#NULL!	#NULL!	uninfected	feminine	#NULL!	#NULL!	#NULL!	#NULL!	#NULL!	Ga soil	H542425198112230023	3	37	Tibetan	13308962359	Amdo County, Tibet	Tibet Autonomous Region	Naqu region	Anduo County	Altitude 5000 and above	Gangney Township	1		Rural household			Yes	No	No	No		No	#NULL!	30	5	#NULL!	other contraceptive methods			skin buried	2	1	25	#NULL!	No
feminine		#NULL!		#NULL!	#NULL!	#NULL!	uninfected	feminine	#NULL!	#NULL!	#NULL!	#NULL!	#NULL!	Gassy	H542425196105040062	5	58	Tibetan	17758465392	No. 210, Village 4, Pana Town, Amdo County, Tibet	Tibet Autonomous Region	Naqu region	Anduo County	Altitude 5000 and above	Phana Town	4 villages					Yes	No	No	No		Yes	45		#NULL!	#NULL!	Not contraceptive				8	2	25	#NULL!	No
feminine		#NULL!		#NULL!	#NULL!	#NULL!	uninfected	feminine	#NULL!	#NULL!	#NULL!	#NULL!	#NULL!	Gayang	H54242519790108006X	3	40	Tibetan	18689065578	Village 9, Zharen Town, Amdo County, Tibet	Tibet Autonomous Region	Naqu region	Anduo County	Altitude 5000 and above	Zharen Town	9					No	No	No	Yes	peculiar smell,	No	#NULL!	20	2	#NULL!	IUD		16		2	2	20	#NULL!	No
feminine		#NULL!		#NULL!	#NULL!	#NULL!	uninfected	feminine	#NULL!	#NULL!	#NULL!	#NULL!	#NULL!	Gayang	H542425195905090020	5	60	Tibetan	15708063814	No. 1 and No. 12, Cuoma Township, Amdo County, Tibet	Tibet Autonomous Region	Naqu region	Anduo County	Altitude 5000 and above	Tsoma Township	2 villages					No	No	No	No		Yes	50		#NULL!	#NULL!	other contraceptive methods			ligation	5	3	20	#NULL!	No
feminine		#NULL!		#NULL!	#NULL!	#NULL!	uninfected	feminine	#NULL!	#NULL!	#NULL!	#NULL!	#NULL!	Gayu	H542425197612010049	4	42	Tibetan	15726765367	No. 27, Village 3, Doma Township, Amdo County, Tibet	Tibet Autonomous Region	Naqu region	Anduo County	Altitude 5000 and above	Doma Township	3 villages					No	No	No	Yes		No	#NULL!	30	2	#NULL!	other contraceptive methods			ligation	3	3	19	#NULL!	No
feminine		#NULL!		#NULL!	#NULL!	#NULL!	uninfected	feminine	#NULL!	#NULL!	#NULL!	#NULL!	#NULL!	Gayu	H542425196910210327	4	49	Tibetan	17308962551	No. 8, Village 2, Zharen Town, Amdo County, Tibet	Tibet Autonomous Region	Naqu region	Anduo County	Altitude 5000 and above	Zharen Town	2 villages					No	No	No	No		Yes	40		#NULL!	#NULL!	Not contraceptive				2	1	20	#NULL!	No
feminine		#NULL!		#NULL!	#NULL!	#NULL!	uninfected	feminine	#NULL!	#NULL!	#NULL!	#NULL!	#NULL!	Gayo	H542425197102250026	4	48	Tibetan	18008966853	No. 45, Village 1, Zharen Town, Tibet	Tibet Autonomous Region	Naqu region	Anduo County	Altitude 5000 and above	Zharen Town	1 village					No	No	No	No		No	#NULL!	30	3	#NULL!	other contraceptive methods			ligation surgery	2	2	24	#NULL!	No
feminine		#NULL!		#NULL!	#NULL!	#NULL!	uninfected	feminine	#NULL!	#NULL!	#NULL!	#NULL!	#NULL!	Gazhu	H542425198005060102	3	39	Tibetan	17308967851	No. 72, Village 1, Mayong Township, Amdo County, Tibet	Tibet Autonomous Region	Naqu region	Anduo County	Altitude 5000 and above	Mayong Township	2					Yes	No	No	No		No	#NULL!	30	3	#NULL!	IUD		2		5	2	20	#NULL!	No
feminine		#NULL!		#NULL!	#NULL!	#NULL!	uninfected	feminine	#NULL!	#NULL!	#NULL!	#NULL!	#NULL!	Gadro	H542425197207150048	4	47	Tibetan	18989060617	Tsoma 5 Village, Amdo County, Tibet	Tibet Autonomous Region	Naqu region	Anduo County	Altitude 5000 and above	Tsoma Township	5					No	No	No	No		No	#NULL!	30	3	#NULL!	other contraceptive methods			ligation	7	4	28	#NULL!	No
feminine		#NULL!		#NULL!	#NULL!	#NULL!	uninfected	feminine	#NULL!	#NULL!	#NULL!	#NULL!	#NULL!	Gadro	H542425196808180029	5	51	Tibetan	17689965667	No. 106, Village 9, Zharen Town, Amdo County, Tibet	Tibet Autonomous Region	Naqu region	Anduo County	Altitude 5000 and above	Zharen Town	9					No	No	No	Yes	odor itching	No	#NULL!	30~60	5	#NULL!	other contraceptive methods			ligation surgery	2	1	20	#NULL!	No
feminine		#NULL!		#NULL!	#NULL!	#NULL!	uninfected	feminine	#NULL!	#NULL!	#NULL!	#NULL!	#NULL!	Gadro	H542425198204030029	3	37	Tibetan	15208064876	No. 06 and No. 21, Village 3, Tandui Township, Amdo County, Tibet	Tibet Autonomous Region	Naqu region	Anduo County	Altitude 5000 and above	Tandui Township	1 village					Yes	No	No	No		No	#NULL!	30	2	#NULL!	Not contraceptive				5	4	21	#NULL!	No
feminine		#NULL!		#NULL!	#NULL!	#NULL!	uninfected	feminine	#NULL!	#NULL!	#NULL!	#NULL!	#NULL!	Gadro	H542425197503050041	4	44	Tibetan	13398062908	No. 42, Village 1, Zaren Town, Amdo County, Tibet	Tibet Autonomous Region	Naqu region	Anduo County	Altitude 5000 and above	Zharen Town	1					No	No	No	Yes	less	No	#NULL!	30	3	#NULL!	Not contraceptive				5	3	20	#NULL!	No
HPV non-16,18		#NULL!		#NULL!	#NULL!	#NULL!	single subtype infection	HPV68	68	#NULL!	#NULL!	#NULL!	#NULL!	Gadro	H542425197009080042	4	48	Tibetan	17758463222	Village 6, Qiangma Town, Amdo County, Tibet	Tibet Autonomous Region	Naqu region	Anduo County	Altitude 5000 and above	Qiangma Town	6 villages					No	No	No	Yes		No	#NULL!	30	4	#NULL!	Not contraceptive				8	6	21	#NULL!	No
feminine		#NULL!		#NULL!	#NULL!	#NULL!	uninfected	feminine	#NULL!	#NULL!	#NULL!	#NULL!	#NULL!	Ga table	H542425196002060028	5	59	Tibetan	18145266083	No. 46, Village 3, Zhaqu Township, Amdo County, Tibet	Tibet Autonomous Region	Naqu region	Anduo County	Altitude 5000 and above	Zhaqu Township	3					Yes	No	No	No		Yes	40		#NULL!	#NULL!	other contraceptive methods			ligation	4	4	29	#NULL!	No
feminine		#NULL!		#NULL!	#NULL!	#NULL!	uninfected	feminine	#NULL!	#NULL!	#NULL!	#NULL!	#NULL!	Gazi	H542425197005080029	4	49	Tibetan	18289060588	No. 114, Village 4, Qiangma Town, Amdo County, Tibet	Tibet Autonomous Region	Naqu region	Anduo County	Altitude 5000 and above	Qiangma Town	4					No	No	No	Yes	odor itching	No	#NULL!	60	3	#NULL!	other contraceptive methods			ligation	4	3	20	#NULL!	No
feminine		#NULL!		#NULL!	#NULL!	#NULL!	uninfected	feminine	#NULL!	#NULL!	#NULL!	#NULL!	#NULL!	Gazong	H542425197202070022	4	47	Tibetan	13308966288	1 Village, Qiangma Town, Amdo County, Tibet	Tibet Autonomous Region	Naqu region	Anduo County	Altitude 5000 and above	Qiangma Town	1					No	No	No	Yes	yellow odor itching	No	#NULL!	30	2	#NULL!	IUD		1 month		1	1	23	#NULL!	No
feminine		#NULL!		#NULL!	#NULL!	#NULL!	uninfected	feminine	#NULL!	#NULL!	#NULL!	#NULL!	#NULL!	Gazong	H54242519640305004X	5	55	Tibetan	19989264603	Amdo County, Tibet	Tibet Autonomous Region	Naqu region	Anduo County	Altitude 5000 and above	Phana Town	4		Rural household			Yes	No	No	No		Yes	54		#NULL!	#NULL!	other contraceptive methods			ligation	0	0	0	#NULL!	No
feminine		#NULL!		#NULL!	#NULL!	#NULL!	uninfected	feminine	#NULL!	#NULL!	#NULL!	#NULL!	#NULL!	Gazong	H54242519681214002X	4	50	Tibetan	17784565863	No. 25, Village 6, Qiangma Town, Amdo County, Tibet	Tibet Autonomous Region	Naqu region	Anduo County	Altitude 5000 and above	Qiangma Town	6 villages					No	No	No	No		Yes	58		#NULL!	#NULL!	Not contraceptive				3	3	22	#NULL!	No
feminine		#NULL!		#NULL!	#NULL!	#NULL!	uninfected	feminine	#NULL!	#NULL!	#NULL!	#NULL!	#NULL!	Ga group	H542425196303110025	5	56	Tibetan	18708071625	No. 49, Village 2, Pana Town, Amdo County, Tibet	Tibet Autonomous Region	Naqu region	Anduo County	Altitude 5000 and above	Phana Town	2					No	No	No	No		Yes	50		#NULL!	#NULL!	Not contraceptive				6	2	25	#NULL!	No
feminine		#NULL!		#NULL!	#NULL!	#NULL!	uninfected	feminine	#NULL!	#NULL!	#NULL!	#NULL!	#NULL!	Karmi	H542425196404060020	5	55	Tibetan	13658960283	Qiangma Town 2 Village	Tibet Autonomous Region	Naqu region	Anduo County	Altitude 5000 and above	Qiangma Town	2		Rural household			No	No	No	No		Yes	30		#NULL!	#NULL!	Not contraceptive				4	3	25	#NULL!	No
HPV non-16,18		#NULL!	hpv infection, mild inflammation	HPV infection	LSIL	5	single subtype infection	HPV68	68	#NULL!	#NULL!	#NULL!	#NULL!	Gabubakin	H542425197001260022	4	49	Tibetan	17711992290	No. 36, Village 2, Yanshiping Town, Amdo County, Tibet	Tibet Autonomous Region	Naqu region	Anduo County	Altitude 5000 and above	Yanshiping Town	2 villages					Yes	No	No	Yes	Odor, yellowing, itching	Yes	48		#NULL!	#NULL!	Not contraceptive				7	5	28	#NULL!	No
HPV non-16,18		#NULL!		#NULL!	#NULL!	#NULL!	single subtype infection	HPV31	31	#NULL!	#NULL!	#NULL!	#NULL!	Gancuo	H542425196903160042	4	50	Tibetan	15628502933	No. 9, Village 2, Bangai Township, Amdo County, Tibet	Tibet Autonomous Region	Naqu region	Anduo County	Altitude 5000 and above	Help Aixiang	2					No	No	No	No		Yes	48		#NULL!	#NULL!	Not contraceptive				3	2	27	#NULL!	No
HPV16,18	Chronic cervicitis, hpv infection (LSIL)	LISL	hpv infection	HPV infection	LSIL	5	single subtype infection	HPV16	16	#NULL!	#NULL!	#NULL!	#NULL!	Just now	H542425196605020041	5	53	Tibetan	17740768488	No. 06 and No. 21, No. 2 Village, Tandui Township, Amdo County, Tibet	Tibet Autonomous Region	Naqu region	Anduo County	Altitude 5000 and above	Tandui Township	2	atrophic inflammation				Yes		No	No		Yes	50		#NULL!	#NULL!	Not contraceptive				7	6	19	#NULL!	No
feminine		#NULL!		#NULL!	#NULL!	#NULL!	uninfected	feminine	#NULL!	#NULL!	#NULL!	#NULL!	#NULL!	Gangcuo	H542425198002250023	3	39	Tibetan	18208063885	Village 4, Yanshiping Town, Amdo County, Tibet	Tibet Autonomous Region	Naqu region	Anduo County	Altitude 5000 and above	Yanshiping Town	4					No	No	No	No		No	#NULL!	30	3	#NULL!	IUD		1		1	1	24	#NULL!	No
feminine		#NULL!		#NULL!	#NULL!	#NULL!	uninfected	feminine	#NULL!	#NULL!	#NULL!	#NULL!	#NULL!	Gang Tsom	H542425198505150083	3	34	Tibetan	19809867372	Amdo County, Tibet	Tibet Autonomous Region	Naqu region	Anduo County	Altitude 5000 and above	Mayong Township	3		Rural household			No	No	No	No		Yes	33		#NULL!	#NULL!	other contraceptive methods			skin buried	3	1	20	#NULL!	No
feminine		#NULL!		#NULL!	#NULL!	#NULL!	uninfected	feminine	#NULL!	#NULL!	#NULL!	#NULL!	#NULL!	Gangji	H54242519770840004X	4	41	Tibetan	17789978349	Amdo County, Tibet	Tibet Autonomous Region	Naqu region	Anduo County	Altitude 5000 and above	Tandui Township	3		Rural household			No	No	No	No		No	#NULL!	30	7	#NULL!	IUD		13		6	2	19	#NULL!	No
HPV non-16,18		#NULL!		#NULL!	#NULL!	#NULL!	single subtype infection	HPV51	51	#NULL!	#NULL!	#NULL!	#NULL!	Gangji	H542425197509100046	4	43	Tibetan	13308963063	Village 4, Yanshiping Town, Amdo County, Tibet	Tibet Autonomous Region	Naqu region	Anduo County	Altitude 5000 and above	Yanshiping Town	4		Rural household			Yes	No	Yes	No		No	#NULL!	30	3	#NULL!	other contraceptive methods			contraceptive injection	3	1	20	#NULL!	No
feminine		#NULL!		#NULL!	#NULL!	#NULL!	uninfected	feminine	#NULL!	#NULL!	#NULL!	#NULL!	#NULL!	Gangji	H542425198504150022	3	34	Tibetan	15289064298	No. 8, Village 1, Tandui Township, Amdo County, Tibet	Tibet Autonomous Region	Naqu region	Anduo County	Altitude 5000 and above	Tandui Township	1					No	No	No	Yes	odor yellow itching	No	#NULL!	28	7	#NULL!	Not contraceptive				0	0	0	#NULL!	No
feminine		#NULL!		#NULL!	#NULL!	#NULL!	uninfected	feminine	#NULL!	#NULL!	#NULL!	#NULL!	#NULL!	Gangsang	H54242519750603002x	4	44	Tibetan	18908960556	Amdo County, Tibet	Tibet Autonomous Region	Naqu region	Anduo County	Altitude 5000 and above	Mayong Township	3		Rural household			No	No	No	No		No	#NULL!	30	3	#NULL!	Not contraceptive				3	0	24	#NULL!	No
feminine		#NULL!		#NULL!	#NULL!	#NULL!	uninfected	feminine	#NULL!	#NULL!	#NULL!	#NULL!	#NULL!	Ganga	H542425197506140026	4	44	Tibetan	18145266415	Yanshiping 3 Village, Amdo County, Tibet	Tibet Autonomous Region	Naqu region	Anduo County	Altitude 5000 and above	Yanshiping Town	3		Rural household			No	No	No	Yes		No	#NULL!	60	#NULL!	#NULL!	contraceptive pill	oral			4	0	22	#NULL!	No
feminine		#NULL!		#NULL!	#NULL!	#NULL!	uninfected	feminine	#NULL!	#NULL!	#NULL!	#NULL!	#NULL!	Ganga	H542425198104140028	3	38	Tibetan	19989267953	No. 0801, Village 5, Zharen Town, Amdo County, Tibet	Tibet Autonomous Region	Naqu region	Anduo County	Altitude 5000 and above	Zharen Town	5 villages					No	No	No	No		No	#NULL!	28	4	#NULL!	IUD		17		2	2	23	#NULL!	No
feminine		#NULL!		#NULL!	#NULL!	#NULL!	uninfected	feminine	#NULL!	#NULL!	#NULL!	#NULL!	#NULL!	Ganga	H542425198010190024	3	38	Tibetan	15208078922	No. 13, Village 2, Zharen Town, Amdo County, Tibet	Tibet Autonomous Region	Naqu region	Anduo County	Altitude 5000 and above	Zharen Town	2					No	No	No	Yes	yellow odor itching	No	#NULL!	30	7	#NULL!	other contraceptive methods			skin buried	0	0	#NULL!	#NULL!	No
feminine		#NULL!		#NULL!	#NULL!	#NULL!	uninfected	feminine	#NULL!	#NULL!	#NULL!	#NULL!	#NULL!	Ganga	H542425198004080021	3	39	Tibetan	18889060695	No. 21, Village 1, Yanshiping Town, Amdo County, Tibet	Tibet Autonomous Region	Naqu region	Anduo County	Altitude 5000 and above	Yanshiping Town	2 villages					Yes	No	Yes	No		No	#NULL!	30	5	#NULL!	other contraceptive methods			skin buried	5	5	21	#NULL!	No
feminine		#NULL!		#NULL!	#NULL!	#NULL!	uninfected	feminine	#NULL!	#NULL!	#NULL!	#NULL!	#NULL!	Gangla	H542425196410080028	5	54	Tibetan	18145268875	Amdo County, Tibet	Tibet Autonomous Region	Naqu region	Anduo County	Altitude 5000 and above	Doma Township	2		Rural household			Yes	No	No	No		Yes	51		#NULL!	#NULL!	other contraceptive methods			ligation	5	2	22	#NULL!	No
HPV non-16,18		#NULL!	hpv infection, mild inflammation	HPV infection	LSIL	5	single subtype infection	HPV58	58	#NULL!	#NULL!	#NULL!	#NULL!	gerba	H542425196612180027	5	52	Tibetan	18289179559	Village 9, Zharen Town, Amdo County, Tibet	Tibet Autonomous Region	Naqu region	Anduo County	Altitude 5000 and above	Zharen Town	9 villages		Rural household			No	No	No	No		Yes	54		#NULL!	#NULL!	other contraceptive methods			ligation	8	6	20	#NULL!	No
feminine		#NULL!		#NULL!	#NULL!	#NULL!	uninfected	feminine	#NULL!	#NULL!	#NULL!	#NULL!	#NULL!	grid white	H542425195908070105	5	60	Tibetan	18141466779	Amdo County, Tibet	Tibet Autonomous Region	Naqu region	Anduo County	Altitude 5000 and above	Tsoma Township	2		Rural household			No	No	No	No		Yes	46		#NULL!	#NULL!	Not contraceptive				1	1	30	#NULL!	No
feminine		#NULL!		#NULL!	#NULL!	#NULL!	uninfected	feminine	#NULL!	#NULL!	#NULL!	#NULL!	#NULL!	grid white	H542425196306010062	5	56	Tibetan	19989265932	Amdo County, Tibet	Tibet Autonomous Region	Naqu region	Anduo County	Altitude 5000 and above	Tsoma Township	3		Rural household			No	No	No	No		Yes	49		#NULL!	#NULL!	Not contraceptive				2	2	28	#NULL!	No
feminine		#NULL!		#NULL!	#NULL!	#NULL!	uninfected	feminine	#NULL!	#NULL!	#NULL!	#NULL!	#NULL!	Gebu	H542425197607050062	4	43	Tibetan	17758461545	No. 76, Village 6, Cuoma Township, Amdo County, Tibet	Tibet Autonomous Region	Naqu region	Anduo County	Altitude 5000 and above	Tsoma Township	6 villages					Yes	No	No	No		No	#NULL!	90	3	#NULL!	Not contraceptive				3	3	18	#NULL!	No
feminine		#NULL!		#NULL!	#NULL!	#NULL!	uninfected	feminine	#NULL!	#NULL!	#NULL!	#NULL!	#NULL!	Gebu	H542425197503230560	4	44	Tibetan	13658965773	No. 38, Village 2, Tandui Township, Amdo County, Tibet	Tibet Autonomous Region	Naqu region	Anduo County	Altitude 5000 and above	Tandui Township	2					No	No	No	No		Yes	43		#NULL!	#NULL!	Not contraceptive				4	4	20	#NULL!	No
HPV non-16,18		#NULL!	hpv infection, mild inflammation	HPV infection	LSIL	5	single subtype infection	HPV66	66	#NULL!	#NULL!	#NULL!	#NULL!	grid times	H542425197604250042	4	43	Tibetan	18989063759	No. 55, Village 1, Mayong Township, Amdo County, Tibet	Tibet Autonomous Region	Naqu region	Anduo County	Altitude 5000 and above	Mayong Township	2					No	No	No	Yes	odor yellow itching	No	#NULL!	30	5	#NULL!	other contraceptive methods			ligation	3	1	18	#NULL!	No
feminine		#NULL!		#NULL!	#NULL!	#NULL!	uninfected	feminine	#NULL!	#NULL!	#NULL!	#NULL!	#NULL!	Gotso	H542425197103240049	4	48	Tibetan	15289166856	Village 2, Zharen Town, Amdo County, Tibet	Tibet Autonomous Region	Naqu region	Anduo County	Altitude 5000 and above	Zharen Town	2					No	No	Yes	No		No	#NULL!	30-60	#NULL!	#NULL!	other contraceptive methods			ligation	4	3	23	#NULL!	No
HPV non-16,18		#NULL!	hpv infection, moderate inflammation	HPV infection	LSIL	5	single subtype infection	HPV66	66	#NULL!	#NULL!	#NULL!	#NULL!	Gotso	H542425198511180086	3	33	Tibetan	18389066680	No. 102, Village 2, Cuoma Township, Amdo County, Tibet	Tibet Autonomous Region	Naqu region	Anduo County	Altitude 5000 and above	Tsoma Township	2					No	No	No	No		No	#NULL!	15·30	4	#NULL!	other contraceptive methods			ligation surgery	2	2	19	#NULL!	No
feminine		#NULL!		#NULL!	#NULL!	#NULL!	uninfected	feminine	#NULL!	#NULL!	#NULL!	#NULL!	#NULL!	Gotso	H542425198709110083	3	31	Tibetan	18143278024	1 Village, Gangni Township, Amdo County, Tibet	Tibet Autonomous Region	Naqu region	Anduo County	Altitude 5000 and above	Gangney Township	1					No	No	No	No		No	#NULL!	10`60	10	#NULL!	other contraceptive methods			skin buried	2	2	20	#NULL!	No
HPV non-16,18		#NULL!	hpv infection	HPV infection	LSIL	5	single subtype infection	HPV31	31	#NULL!	#NULL!	#NULL!	#NULL!	Gotso	H542425196003050040	5	59	Tibetan	18076916860	Village 6, Zharen Town, Amdo County, Tibet	Tibet Autonomous Region	Naqu region	Anduo County	Altitude 5000 and above	Zharen Town	6 villages		Rural household			No	No	No	No		Yes	40		#NULL!	#NULL!	other contraceptive methods			skin buried	8	8	23	#NULL!	No
feminine		#NULL!		#NULL!	#NULL!	#NULL!	uninfected	feminine	#NULL!	#NULL!	#NULL!	#NULL!	#NULL!	Gotso	H542425197803150028	4	41	Tibetan	17740768903	No. 1, No. 127, Zaren Town, Amdo County, Tibet	Tibet Autonomous Region	Naqu region	Anduo County	Altitude 5000 and above	Zharen Town	3					No	No	No	No		No	#NULL!	30	2	#NULL!	Not contraceptive				0	0	0	#NULL!	No
feminine		#NULL!		#NULL!	#NULL!	#NULL!	uninfected	feminine	#NULL!	#NULL!	#NULL!	#NULL!	#NULL!	Gotso	H54242519750101002x	4	44	Tibetan	17740766937	Village 2, Tandui Township, Amdo County, Tibet	Tibet Autonomous Region	Naqu region	Anduo County	Altitude 5000 and above	Tandui Township	2					No	No	No	No		Yes	36		#NULL!	#NULL!	Not contraceptive				1	0	25	#NULL!	No
HPV16,18	Chronic cervicitis, hpv infection, LSIL	LISL	hpv infection	HPV infection	LSIL	5	Dual subtype infection	HPV16, HPV18	16	18	#NULL!	#NULL!	#NULL!	Gada	H542425197106050021	4	48	Tibetan	15348918800	No. 141, Village 4, Pana Town, Amdo County, Tibet	Tibet Autonomous Region	Naqu region	Anduo County	Altitude 5000 and above	Phana Town	4	Cervical leukoplakia, acute cervicitis				No		No	No		No	#NULL!	30	3	#NULL!	IUD		13		8	4	20	#NULL!	No
feminine		#NULL!		#NULL!	#NULL!	#NULL!	uninfected	feminine	#NULL!	#NULL!	#NULL!	#NULL!	#NULL!	Gerd	H542425198507040048	3	34	Tibetan	15348960019	No. 2011, Village 6, Cuoma Township, Amdo County, Tibet	Tibet Autonomous Region	Naqu region	Anduo County	Altitude 5000 and above	Tsoma Township	6 villages					Yes	No	No	No		No	#NULL!	15~30	3	#NULL!	other contraceptive methods			skin buried	3	2	20	#NULL!	No
feminine		#NULL!		#NULL!	#NULL!	#NULL!	uninfected	feminine	#NULL!	#NULL!	#NULL!	#NULL!	#NULL!	Gerd	H542425197011130029	4	48	Tibetan	13322564095	No. 139, Village 5, Cuoma Township, Amdo County, Tibet	Tibet Autonomous Region	Naqu region	Anduo County	Altitude 5000 and above	Tsoma Township	4					Yes	No	No	No		No	#NULL!	30	3	#NULL!	other contraceptive methods			skin buried	6	5	24	#NULL!	No
feminine		#NULL!		#NULL!	#NULL!	#NULL!	uninfected	feminine	#NULL!	#NULL!	#NULL!	#NULL!	#NULL!	Gega	H542425197701030025	4	42	Tibetan	18289000998	4 Villages, Bangai Township, Amdo County, Tibet	Tibet Autonomous Region	Naqu region	Anduo County	Altitude 5000 and above	Help Aixiang	4		Rural household			No	No	No	No		No	#NULL!	15	2	#NULL!	Not contraceptive				5	1	21	#NULL!	No
feminine		#NULL!		#NULL!	#NULL!	#NULL!	uninfected	feminine	#NULL!	#NULL!	#NULL!	#NULL!	#NULL!	Gegu	H542425197301120021	4	46	Tibetan	17740766347	Amdo County, Tibet	Tibet Autonomous Region	Naqu region	Anduo County	Altitude 5000 and above	Phana Town	1		Rural household			No	No	No	No		No	#NULL!	30	2	#NULL!	Not contraceptive				2	2	20	#NULL!	No
feminine		#NULL!		#NULL!	#NULL!	#NULL!	uninfected	feminine	#NULL!	#NULL!	#NULL!	#NULL!	#NULL!	Gema Qutso	H542425198704170028	3	32	Tibetan	18143272819	Village 2, Pana Town, Amdo County, Tibet	Tibet Autonomous Region	Naqu region	Anduo County	Altitude 5000 and above	Phana Town	2					No	No	No	No		No	#NULL!	30	3	#NULL!	other contraceptive methods			ligation	2	2	21	#NULL!	No
feminine		#NULL!		#NULL!	#NULL!	#NULL!	uninfected	feminine	#NULL!	#NULL!	#NULL!	#NULL!	#NULL!	Gemi	H542425198205100041	3	37	Tibetan	18889069178	No. 24, Village 4, Zhaqu Township, Amdo County, Tibet	Tibet Autonomous Region	Naqu region	Anduo County	Altitude 5000 and above	Zhaqu Township	4					No	No	No	Yes	Odor, yellowing,	No	#NULL!	30	44	#NULL!	Not contraceptive				8	5	19	#NULL!	No
HPV non-16,18		#NULL!		#NULL!	#NULL!	#NULL!	single subtype infection	HPV31	31	#NULL!	#NULL!	#NULL!	#NULL!	Getty	H542425196205100026	5	57	Tibetan	15289196388	No. 06255, Village 10, Zharen Town, Amdo County, Tibet	Tibet Autonomous Region	Naqu region	Anduo County	Altitude 5000 and above	Zharen Town	10 Villages					No	No	No	Yes	itching, odor	Yes	52		#NULL!	#NULL!	Not contraceptive				9	5	18	#NULL!	No
feminine		#NULL!		#NULL!	#NULL!	#NULL!	uninfected	feminine	#NULL!	#NULL!	#NULL!	#NULL!	#NULL!	Grid	H542425197405140027	4	45	Tibetan�	17389069047	Village 6, Qiangma Town, Amdo County, Tibet	Tibet Autonomous Region	Naqu region	Anduo County	Altitude 5000 and above	Qiangma Town	6		Rural household			No	No	No	Yes		Yes	44		#NULL!	#NULL!	IUD		15		4	0	4	#NULL!	No
feminine		#NULL!		#NULL!	#NULL!	#NULL!	uninfected	feminine	#NULL!	#NULL!	#NULL!	#NULL!	#NULL!	Gequ	H542425197980300020	3	39	Tibetan	19809868969	8 Village, Zharen Town, Anduo County	Tibet Autonomous Region	Naqu region	Anduo County	Altitude 5000 and above	Zharen Town	8					No	No	No	No		No	#NULL!	30	3	#NULL!	other contraceptive methods			ligation	2	2	25	#NULL!	No
feminine		#NULL!		#NULL!	#NULL!	#NULL!	uninfected	feminine	#NULL!	#NULL!	#NULL!	#NULL!	#NULL!	Gequ	H542425198209100022	3	36	Tibetan	18889069826	No. 76, Village 4, Zharen Town, Amdo County, Tibet	Tibet Autonomous Region	Naqu region	Anduo County	Altitude 5000 and above	Zharen Town	3 villages					No	No	No	No		No	#NULL!	30	3	#NULL!	other contraceptive methods			skin buried	4	4	22	#NULL!	No
HPV16,18	Chronic cervicitis, hpv infection, LSIL	LISL	hpv infection, moderate inflammation	HPV infection	LSIL	5	single subtype infection	HPV18	18	#NULL!	#NULL!	#NULL!	#NULL!	Gequ	H542425197305230025	4	46	Tibetan	15289064600	Village 1, Cuoma Township, Anduo County	Tibet Autonomous Region	Naqu region	Anduo County	Altitude 5000 and above	Tsoma Township	1	atrophic inflammation				No		No	Yes	less	No	#NULL!	30	7	#NULL!	other contraceptive methods			skin buried	4	3	28	#NULL!	No
feminine		#NULL!		#NULL!	#NULL!	#NULL!	uninfected	feminine	#NULL!	#NULL!	#NULL!	#NULL!	#NULL!	Getquji	H542425198312250029	3	35	Tibetan	18989067216	No. 24, Village 4, Zhaqu Township, Amdo County, Tibet	Tibet Autonomous Region	Naqu region	Anduo County	Altitude 5000 and above	Zhaqu Township	4					No	No	No	Yes	Odor, yellowing,	No	#NULL!	30	5	#NULL!	other contraceptive methods			skin buried	4	4	18	#NULL!	No
feminine		#NULL!		#NULL!	#NULL!	#NULL!	uninfected	feminine	#NULL!	#NULL!	#NULL!	#NULL!	#NULL!	Geri	H542425198005060022	3	39	Tibetan	18389080811	4 Villages, Bangai Township, Amdo County, Tibet	Tibet Autonomous Region	Naqu region	Anduo County	Altitude 5000 and above	Help Aixiang	4 villages					Yes	No	No	No		No	#NULL!	30	7	#NULL!	Not contraceptive				0	0	#NULL!	#NULL!	No
feminine		#NULL!		#NULL!	#NULL!	#NULL!	uninfected	feminine	#NULL!	#NULL!	#NULL!	#NULL!	#NULL!	Gesang	H54242119850716052X	3	34	Tibetan	18798965880	Village 10, Zaren Town, Amdo County, Tibet	Tibet Autonomous Region	Naqu region	Anduo County	Altitude 5000 and above	Zharen Town	10					No	No	No	Yes	Odor, yellowing, itching	No	#NULL!	30	7	#NULL!	IUD		4		3	3	30	#NULL!	No
feminine		#NULL!		#NULL!	#NULL!	#NULL!	uninfected	feminine	#NULL!	#NULL!	#NULL!	#NULL!	#NULL!	Gesang	H542425198309140021	3	35	Tibetan	15726763597	Village 4, Qiangma Town, Amdo County, Tibet	Tibet Autonomous Region	Naqu region	Anduo County	Altitude 5000 and above	Qiangma Town	4					No	No	No	Yes	odor yellow itching	No	#NULL!	30	3	#NULL!	IUD		1		4	3	28	#NULL!	No
feminine		#NULL!		#NULL!	#NULL!	#NULL!	uninfected	feminine	#NULL!	#NULL!	#NULL!	#NULL!	#NULL!	Gesang	H542425197807130024	4	41	Tibetan	13322566402	Amdo County, Tibet	Tibet Autonomous Region	Naqu region	Anduo County	Altitude 5000 and above	Tsoma Township	6		Rural household			Yes	No	No	No		No	#NULL!	30	3	#NULL!	IUD		4		6	6	17	#NULL!	No
feminine		#NULL!		#NULL!	#NULL!	#NULL!	uninfected	feminine	#NULL!	#NULL!	#NULL!	#NULL!	#NULL!	Gesang	H542425196810090022	4	50	Tibetan	17758469851	No. 96, Village 10, Zharen Town, Amdo County, Tibet	Tibet Autonomous Region	Naqu region	Anduo County	Altitude 5000 and above	Zharen Town	10					Yes	No	No	No		No	#NULL!	28	7	#NULL!	other contraceptive methods			ligation surgery	4	3	20	#NULL!	No
feminine		#NULL!		#NULL!	#NULL!	#NULL!	uninfected	feminine	#NULL!	#NULL!	#NULL!	#NULL!	#NULL!	Gesang	H542425198404010065	3	35	Tibetan	17888019323	No. 0813, Village 1, Doma Township, Amdo County, Tibet	Tibet Autonomous Region	Naqu region	Anduo County	Altitude 5000 and above	Doma Township	1					No	No	No	Yes	odor yellow itching	No	#NULL!	30~60	9	#NULL!	other contraceptive methods			skin buried	2	2	18	#NULL!	No
feminine		#NULL!		#NULL!	#NULL!	#NULL!	uninfected	feminine	#NULL!	#NULL!	#NULL!	#NULL!	#NULL!	Gesang	H542425198301120026	3	36	Tibetan	15628501115	No. 06, No. 21, Village 1, Doma Township, Amdo County, Tibet	Tibet Autonomous Region	Naqu region	Anduo County	Altitude 5000 and above	Doma Township	1 village					Yes	No	No	No		No	#NULL!	30	4	#NULL!	other contraceptive methods			skin buried	2	2	24	#NULL!	No
feminine		#NULL!		#NULL!	#NULL!	#NULL!	uninfected	feminine	#NULL!	#NULL!	#NULL!	#NULL!	#NULL!	Gesang	H542425197204110024	4	47	Tibetan	13789969514	Village 10, Zaren Town, Amdo County, Tibet	Tibet Autonomous Region	Naqu region	Anduo County	Altitude 5000 and above	Zharen Town	10 Villages					No	No	No	No		No	#NULL!	30	#NULL!	#NULL!	other contraceptive methods			skin buried	2	2	30	#NULL!	No
feminine		#NULL!		#NULL!	#NULL!	#NULL!	uninfected	feminine	#NULL!	#NULL!	#NULL!	#NULL!	#NULL!	Gesang	H542425197607120024	4	43	Tibetan	13889065653	Amdo County, Tibet	Tibet Autonomous Region	Naqu region	Anduo County	Altitude 5000 and above	Phana Town	4		Urban Hukou			No	No	No	No		No	#NULL!	30	3	#NULL!	Not contraceptive				0	0	0	#NULL!	No
feminine		#NULL!		#NULL!	#NULL!	#NULL!	uninfected	feminine	#NULL!	#NULL!	#NULL!	#NULL!	#NULL!	Gesang	H542425198106050026	3	38	Tibetan	18089064815	No. 162, Village 4, Pana Town, Amdo County, Tibet	Tibet Autonomous Region	Naqu region	Anduo County	Altitude 5000 and above	Phana Town	4 villages					Yes	No	Yes	Yes		No	#NULL!	30	3	#NULL!	Not contraceptive				1	1	24	#NULL!	No
feminine		#NULL!		#NULL!	#NULL!	#NULL!	uninfected	feminine	#NULL!	#NULL!	#NULL!	#NULL!	#NULL!	Kelsang Baicuo	H542425196303120020	5	56	Tibetan	15728969689	Village 4, Cuoma Township, Amdo County, Tibet	Tibet Autonomous Region	Naqu region	Anduo County	Altitude 5000 and above	Tsoma Township	4		Rural household			No	No	No	No		Yes	51		#NULL!	#NULL!	Not contraceptive				9	0	17	#NULL!	No
feminine		#NULL!		#NULL!	#NULL!	#NULL!	uninfected	feminine	#NULL!	#NULL!	#NULL!	#NULL!	#NULL!	Kelsang Baiji	H542425198606270025	3	33	Tibetan	13518971881	No. 78, Village 1, Zaren Town, Amdo County, Tibet	Tibet Autonomous Region	Naqu region	Anduo County	Altitude 5000 and above	Zharen Town	1					No	No	Yes	Yes	yellow odor itching	No	#NULL!	30	4	#NULL!	Not contraceptive				1	1	19	#NULL!	No
feminine		#NULL!		#NULL!	#NULL!	#NULL!	uninfected	feminine	#NULL!	#NULL!	#NULL!	#NULL!	#NULL!	Kelsang Tsezhu	H542425197403190020	4	45	Tibetan	13308968689	No. 3, Village 1, Zharen Town, Amdo County, Tibet	Tibet Autonomous Region	Naqu region	Anduo County	Altitude 5000 and above	Zharen Town	1					Yes	No	No	No		No	#NULL!	30	6	#NULL!	IUD		18		2	2	25	#NULL!	No
feminine		#NULL!		#NULL!	#NULL!	#NULL!	uninfected	feminine	#NULL!	#NULL!	#NULL!	#NULL!	#NULL!	Kelsang Tsoji	H542425197604060046	4	43	Tibetan	18289066211	No. 37, Village 3, Pana Town, Amdo County, Tibet	Tibet Autonomous Region	Naqu region	Anduo County	Altitude 5000 and above	Phana Town	3					No	No	No	No		No	#NULL!	30	3	#NULL!	other contraceptive methods			ligation	3	3	26	#NULL!	No
feminine		#NULL!		#NULL!	#NULL!	#NULL!	uninfected	feminine	#NULL!	#NULL!	#NULL!	#NULL!	#NULL!	Gesang Tsom	H54242519780802002X	4	41	Tibetan	18889063664	No. 59, Village 2, Zharen Town, Amdo County, Tibet	Tibet Autonomous Region	Naqu region	Anduo County	Altitude 5000 and above	Zharen Town	2					No	No	No	Yes		No	#NULL!	28	4	#NULL!	other contraceptive methods			skin buried	5	3	22	#NULL!	No
feminine		#NULL!		#NULL!	#NULL!	#NULL!	uninfected	feminine	#NULL!	#NULL!	#NULL!	#NULL!	#NULL!	Gesang Tsom	H542425196602060021	5	53	Tibetan	18798962232	No. 30, Village 4, Zharen Town, Amdo County, Tibet	Tibet Autonomous Region	Naqu region	Anduo County	Altitude 5000 and above	Zharen Town	3 villages					No	No	No	Yes		Yes	51		#NULL!	#NULL!	Not contraceptive				5	5	20	#NULL!	No
feminine		#NULL!		#NULL!	#NULL!	#NULL!	uninfected	feminine	#NULL!	#NULL!	#NULL!	#NULL!	#NULL!	Gesandtso	H542425197706080080	4	42	Tibetan	13549068855	No. 74, Village 4, Cuoma Township, Amdo County, Tibet	Tibet Autonomous Region	Naqu region	Anduo County	Altitude 5000 and above	Tsoma Township	4 villages					No	No	No	No		No	#NULL!	30	2	#NULL!	Not contraceptive				3	1	22	#NULL!	No
HPV non-16,18		#NULL!		#NULL!	#NULL!	#NULL!	single subtype infection	HPV45	45	#NULL!	#NULL!	#NULL!	#NULL!	Gesandji	H542425198303280023	3	36	Tibetan	18143278295	No. 6, Village 6, Doma Township, Amdo County, Tibet	Tibet Autonomous Region	Naqu region	Anduo County	Altitude 5000 and above	Doma Township	6					No	No	No	Yes	yellow odor itching	No	#NULL!	30	4	#NULL!	other contraceptive methods			skin buried	2	1	22	#NULL!	No
feminine		#NULL!		#NULL!	#NULL!	#NULL!	uninfected	feminine	#NULL!	#NULL!	#NULL!	#NULL!	#NULL!	Gesandji	H542425197105060041	4	48	Tibetan	13908962864	No. 14, Village 6, Zharen Town, Amdo County, Tibet	Tibet Autonomous Region	Naqu region	Anduo County	Altitude 5000 and above	Zharen Town	6					No	No	No	No		Yes	47		#NULL!	#NULL!	Not contraceptive				1	1	21	#NULL!	No
feminine		#NULL!		#NULL!	#NULL!	#NULL!	uninfected	feminine	#NULL!	#NULL!	#NULL!	#NULL!	#NULL!	Gesundqing	H542425197804050045	4	41	Tibetan	18898068767	No. 4, Village 12, Zharen Town, Amdo County, Tibet	Tibet Autonomous Region	Naqu region	Anduo County	Altitude 5000 and above	Zharen Town	4					Yes	No	No	No		No	#NULL!	30	7	#NULL!	other contraceptive methods			skin buried	3	3	22	#NULL!	No
feminine		#NULL!		#NULL!	#NULL!	#NULL!	uninfected	feminine	#NULL!	#NULL!	#NULL!	#NULL!	#NULL!	Ghasang Ram	H542421196501010580	5	54	Tibetan	18889061331	No. 141, Village 10, Zharen Town, Amdo County, Tibet	Tibet Autonomous Region	Naqu region	Anduo County	Altitude 5000 and above	Zharen Town	10					No	No	No	No		Yes	50		#NULL!	#NULL!	Not contraceptive				2	1	23	#NULL!	No
HPV non-16,18		#NULL!	hpv infection, mild inflammation	HPV infection	LSIL	5	single subtype infection	HPV52	52	#NULL!	#NULL!	#NULL!	#NULL!	Kelsang Chotso	H542425196111140027	5	57	Tibetan	15608960718	No. 138, Village 5, Cuoma Township, Amdo County, Tibet	Tibet Autonomous Region	Naqu region	Anduo County	Altitude 5000 and above	Tsoma Township	4					Yes	No	No	No		Yes	37		#NULL!	#NULL!	Not contraceptive				2	1	24	#NULL!	No
feminine		#NULL!		#NULL!	#NULL!	#NULL!	uninfected	feminine	#NULL!	#NULL!	#NULL!	#NULL!	#NULL!	Gesang Choji	H54242519760713002X	4	43	Tibetan	18898083171	No. 82, Village 8, Zaren Town, Amdo County, Tibet	Tibet Autonomous Region	Naqu region	Anduo County	Altitude 5000 and above	Zharen Town	8					No	No	No	No		No	#NULL!	30	3	#NULL!	other contraceptive methods			skin buried	5	2	22	#NULL!	No
feminine		#NULL!		#NULL!	#NULL!	#NULL!	uninfected	feminine	#NULL!	#NULL!	#NULL!	#NULL!	#NULL!	Gesang curved table	H542425196405120064	5	55	Tibetan	18989063808	No. 22, Village 2, Sewu Township, Amdo County, Tibet	Tibet Autonomous Region	Naqu region	Anduo County	Altitude 5000 and above	Sewu Township	2					No	No	No	Yes	odor yellow itching	Yes	33		#NULL!	#NULL!	Not contraceptive				7	4	22	#NULL!	No
feminine		#NULL!		#NULL!	#NULL!	#NULL!	uninfected	feminine	#NULL!	#NULL!	#NULL!	#NULL!	#NULL!	ksangwangm	H542425197402130026	4	45	Tibetan	18184969557	No. 8, Village 2, Zharen Town, Amdo County, Tibet	Tibet Autonomous Region	Naqu region	Anduo County	Altitude 5000 and above	Zharen Town	1 village					Yes	No	No	No		No	#NULL!	60	7	#NULL!	other contraceptive methods			ligation	2	2	25	#NULL!	No
feminine		#NULL!		#NULL!	#NULL!	#NULL!	uninfected	feminine	#NULL!	#NULL!	#NULL!	#NULL!	#NULL!	ksangwangm	H542425198103070080	3	38	Tibetan	17789067880	No. 195, Village 4, Pana Town, Amdo County, Tibet	Tibet Autonomous Region	Naqu region	Anduo County	Altitude 5000 and above	Phana Town	4 villages					No	No	No	Yes	Odor, yellowing, itching	No	#NULL!	30	3	#NULL!	other contraceptive methods			ligation	4	4	29	#NULL!	No
feminine		#NULL!		#NULL!	#NULL!	#NULL!	uninfected	feminine	#NULL!	#NULL!	#NULL!	#NULL!	#NULL!	ksangwangm	H542425197712070049	4	41	Tibetan	18143867894	No. 33, Village 4, Yanshiping Town, Amdo County, Tibet	Tibet Autonomous Region	Naqu region	Anduo County	Altitude 5000 and above	Yanshiping Town	4					No	No	No	Yes		No	#NULL!	30	3	#NULL!	other contraceptive methods			ligation	4	2	25	#NULL!	No
HPV non-16,18		#NULL!	hpv infection, mild inflammation	HPV infection	LSIL	5	Dual subtype infection	HPV52, HPV58	52	58	#NULL!	#NULL!	#NULL!	ksangwangm	H542425197001080048	4	49	Tibetan	17789978753	No. 44, Village 1, Mayong Township, Amdo County, Tibet	Tibet Autonomous Region	Naqu region	Anduo County	Altitude 5000 and above	Mayong Township	2					Yes	No	No	No		Yes	48		#NULL!	#NULL!	Not contraceptive				6	3	21	#NULL!	No
feminine		#NULL!		#NULL!	#NULL!	#NULL!	uninfected	feminine	#NULL!	#NULL!	#NULL!	#NULL!	#NULL!	Gesang jade beads	H542425197701050042	4	42	Tibetan	18089065594	No. 131, Village 11, Zharen Town, Amdo County, Tibet	Tibet Autonomous Region	Naqu region	Anduo County	Altitude 5000 and above	Zharen Town	5					No	No	No	Yes		No	#NULL!	30	4	#NULL!	other contraceptive methods			ligation	3	2	22	#NULL!	No
feminine		#NULL!		#NULL!	#NULL!	#NULL!	uninfected	feminine	#NULL!	#NULL!	#NULL!	#NULL!	#NULL!	Gesang jade beads	H542425198310140029	3	35	Tibetan	13322560018	Village 4, Zhaqu Township, Amdo County, Tibet	Tibet Autonomous Region	Naqu region	Anduo County	Altitude 5000 and above	Maqu Township	4		Rural household			No	No	Yes	No		No	#NULL!	15	5	#NULL!	other contraceptive methods			skin buried	5	2	19	#NULL!	No
HPV non-16,18		#NULL!	hpv infection, LSIL, mild inflammation	LSIL	LSIL	5	Three subtypes of infection	HPV33, HPV51, HPV6	33	51	6	#NULL!	#NULL!	Kelsang Zhuma	H542425196306130021	5	56	Tibetan	13389066161	Village 6, Qiangma Town, Amdo County, Tibet	Tibet Autonomous Region	Naqu region	Anduo County	Altitude 5000 and above	Qiangma Town	6		Rural household			No	No	No	No		Yes	50		#NULL!	#NULL!	Not contraceptive				10	10	19	#NULL!	No
feminine		#NULL!		#NULL!	#NULL!	#NULL!	uninfected	feminine	#NULL!	#NULL!	#NULL!	#NULL!	#NULL!	Kelsang Droga	H542425198501090044	3	34	Tibetan	18989012776	1 Village, Doma Township, Amdo County, Tibet	Tibet Autonomous Region	Naqu region	Anduo County	Altitude 5000 and above	Doma Township	1					No	No	No	No		No	#NULL!	28	2	#NULL!	Not contraceptive				3	3	18	#NULL!	No
feminine		#NULL!		#NULL!	#NULL!	#NULL!	uninfected	feminine	#NULL!	#NULL!	#NULL!	#NULL!	#NULL!	Geyang	H542425197603100288	4	43	Tibetan	17784518995	Village 1, Cuoma Township, Amdo County, Tibet	Tibet Autonomous Region	Naqu region	Anduo County	Altitude 5000 and above	Tsoma Township	1		Rural household			No	No	No	Yes		No	#NULL!	30	3	#NULL!	other contraceptive methods			ligation	2	0	20	#NULL!	No
feminine		#NULL!		#NULL!	#NULL!	#NULL!	uninfected	feminine	#NULL!	#NULL!	#NULL!	#NULL!	#NULL!	Geyang	H542425198012290061	3	38	Tibetan	13308967863	Village 2, Cuoma Township, Amdo County, Tibet	Tibet Autonomous Region	Naqu region	Anduo County	Altitude 5000 and above	Tsoma Township	2		Rural household			Yes	No	No	No		No	#NULL!	30	2	#NULL!	Not contraceptive				1	0	24	#NULL!	No
feminine		#NULL!		#NULL!	#NULL!	#NULL!	uninfected	feminine	#NULL!	#NULL!	#NULL!	#NULL!	#NULL!	grid beads	H542425197507080088	4	44	Tibetan	19989267016	Village 11, Zharen Town, Amdo County, Tibet	Tibet Autonomous Region	Naqu region	Anduo County	Altitude 5000 and above	Zharen Town	11 Village		Rural household			Yes	No	No	No		No	#NULL!	30	3	#NULL!	other contraceptive methods			ligation	4	4	20	#NULL!	No
HPV non-16,18		#NULL!	hpv infection, mild inflammation	HPV infection	LSIL	5	single subtype infection	HPV31	31	#NULL!	#NULL!	#NULL!	#NULL!	grid beads	H542425196612010028	5	52	Tibetan	18289018828	No. 0610, Qiangma Town, Amdo County, Tibet	Tibet Autonomous Region	Naqu region	Anduo County	Altitude 5000 and above	Qiangma Town	6 villages					No	No	No	Yes	Odor, yellowing, itching	Yes	50		#NULL!	#NULL!	other contraceptive methods			ligation	5	4	24	#NULL!	No
feminine		#NULL!		#NULL!	#NULL!	#NULL!	uninfected	feminine	#NULL!	#NULL!	#NULL!	#NULL!	#NULL!	grid beads	H542425197303080086	4	46	Tibetan	13298969859	No. 2, No. 58, Pana Town, Amdo County, Tibet	Tibet Autonomous Region	Naqu region	Anduo County	Altitude 5000 and above	Phana Town	1					No	No	No	No		No	#NULL!	15~60	3	#NULL!	other contraceptive methods			ligation surgery	4	4	24	#NULL!	No
feminine		#NULL!		#NULL!	#NULL!	#NULL!	uninfected	feminine	#NULL!	#NULL!	#NULL!	#NULL!	#NULL!	grid beads	H542425198103010029	3	38	Tibetan	18143869816	6 Villages of Qiangma Town	Tibet Autonomous Region	Naqu region	Anduo County	Altitude 5000 and above	Qiangma Town	6		Rural household			No	No	No	No		No	#NULL!	30	3	#NULL!	Not contraceptive				2	2	21	#NULL!	No
feminine		#NULL!		#NULL!	#NULL!	#NULL!	uninfected	feminine	#NULL!	#NULL!	#NULL!	#NULL!	#NULL!	Gerzo	H542425197208100026	4	47	Tibetan	17365379555	No. 39, Village 3, Qiangma Town, Amdo County, Tibet	Tibet Autonomous Region	Naqu region	Anduo County	Altitude 5000 and above	Qiangma Town	3					No	No	No	No		No	#NULL!	28	5	#NULL!	other contraceptive methods			ligation	2	2	24	#NULL!	No
feminine		#NULL!		#NULL!	#NULL!	#NULL!	uninfected	feminine	#NULL!	#NULL!	#NULL!	#NULL!	#NULL!	Gerzo	H542425197312050049	4	45	Tibetan	18989067213	No. 15, Village 4, Zhaqu Township, Amdo County, Tibet	Tibet Autonomous Region	Naqu region	Anduo County	Altitude 5000 and above	Zhaqu Township	4					Yes	No	No	No		Yes	44		#NULL!	#NULL!	Not contraceptive				6	4	20	#NULL!	No
feminine		#NULL!		#NULL!	#NULL!	#NULL!	uninfected	feminine	#NULL!	#NULL!	#NULL!	#NULL!	#NULL!	Gongcuo	H542425196804100028	5	51	Tibetan	18589168850	Amdo County, Tibet	Tibet Autonomous Region	Naqu region	Anduo County	Altitude 5000 and above	Help Aixiang	3		Rural household			No	No	No	No		Yes	50		#NULL!	#NULL!	IUD		twenty one		4	1	21	#NULL!	No
feminine		#NULL!		#NULL!	#NULL!	#NULL!	uninfected	feminine	#NULL!	#NULL!	#NULL!	#NULL!	#NULL!	Gongcuo	H542425197705130023	4	42	Tibetan	18989962423	No. 06 and No. 21, No. 2 Village, Tandui Township, Amdo County, Tibet	Tibet Autonomous Region	Naqu region	Anduo County	Altitude 5000 and above	Tandui Township	2					Yes	No	No	Yes	odor yellow itching	No	#NULL!	30~60	3	#NULL!	other contraceptive methods			skin buried	4	4	25	#NULL!	No
feminine		#NULL!		#NULL!	#NULL!	#NULL!	uninfected	feminine	#NULL!	#NULL!	#NULL!	#NULL!	#NULL!	Gonggar	H542425198202080065	3	37	Tibetan	18308062520	No. 35, Village 7, Zharen Town, Amdo County, Tibet	Tibet Autonomous Region	Naqu region	Anduo County	Altitude 5000 and above	Zharen Town	7					No	No	No	No	yellow odor itching	No	#NULL!	30	6	#NULL!	IUD		2		43	3	20	#NULL!	No
feminine		#NULL!		#NULL!	#NULL!	#NULL!	uninfected	feminine	#NULL!	#NULL!	#NULL!	#NULL!	#NULL!	Gonggar	H542425196403060045	5	55	Tibetan	17888064412	Amdo County, Tibet	Tibet Autonomous Region	Naqu region	Anduo County	Altitude 5000 and above	Zhaqu Township	3		Rural household			No	No	No	No		Yes	42		#NULL!	#NULL!	Not contraceptive				12	8	19	#NULL!	No
feminine		#NULL!		#NULL!	#NULL!	#NULL!	uninfected	feminine	#NULL!	#NULL!	#NULL!	#NULL!	#NULL!	Gonggascuo	H542425198107190020	3	38	Tibetan	18089962756	No. 125, Village 1, Cuoma Township, Amdo County, Tibet	Tibet Autonomous Region	Naqu region	Anduo County	Altitude 5000 and above	Tsoma Township	1					No	No	No	No		No	#NULL!	30	4	#NULL!	other contraceptive methods			ligation	3	2	21	#NULL!	No
feminine		#NULL!		#NULL!	#NULL!	#NULL!	uninfected	feminine	#NULL!	#NULL!	#NULL!	#NULL!	#NULL!	Gongga Yangzhu	H542425196905060045	4	50	Tibetan	18989062676	Village 1, Zharen Town, Amdo County, Tibet	Tibet Autonomous Region	Naqu region	Anduo County	Altitude 5000 and above	Zharen Town	1		Rural household			No	No	No	No		No	#NULL!	30	3	#NULL!	Not contraceptive				3	1	19	#NULL!	No
feminine		#NULL!		#NULL!	#NULL!	#NULL!	uninfected	feminine	#NULL!	#NULL!	#NULL!	#NULL!	#NULL!	Gongga Zongji	H542425198509070064	3	33	Tibetan	13989961400	Village 5, Cuoma Township, Amdo County, Tibet	Tibet Autonomous Region	Naqu region	Anduo County	Altitude 5000 and above	Tsoma Township	5		Rural household			No	No	No	No		No	#NULL!	30	2	#NULL!	other contraceptive methods			ligation	2	0	18	#NULL!	No
feminine		#NULL!		#NULL!	#NULL!	#NULL!	uninfected	feminine	#NULL!	#NULL!	#NULL!	#NULL!	#NULL!	konjiram	H542425197503080021	4	44	Tibetan	18076969327	No. 16, Village 3, Bangai Township, Amdo County, Tibet	Tibet Autonomous Region	Naqu region	Anduo County	Altitude 5000 and above	Help Aixiang	3					No	No	No	Yes	yellow odor itching	No	#NULL!	30	4	#NULL!	IUD		18		3	2	22	#NULL!	No
feminine		#NULL!		#NULL!	#NULL!	#NULL!	uninfected	feminine	#NULL!	#NULL!	#NULL!	#NULL!	#NULL!	gongla	H542425198304110026	3	36	Tibetan	19907966485	No. 193, Village 4, Pana Town, Amdo County, Tibet	Tibet Autonomous Region	Naqu region	Anduo County	Altitude 5000 and above	Phana Town	4 villages					Yes	No	Yes	Yes		No	#NULL!	28	3	#NULL!	other contraceptive methods			ligation surgery	3	3	24	#NULL!	No
feminine		#NULL!		#NULL!	#NULL!	#NULL!	uninfected	feminine	#NULL!	#NULL!	#NULL!	#NULL!	#NULL!	Gong Qiu	H542425198504070049	3	34	Tibetan	18141463596	Village 5, Zaren Town, Amdo County, Tibet	Tibet Autonomous Region	Naqu region	Anduo County	Altitude 5000 and above	Zharen Town	5		Rural household			Yes	No	No	No		No	#NULL!	30	3	#NULL!	other contraceptive methods			skin buried	2	0	22	#NULL!	No
feminine		#NULL!		#NULL!	#NULL!	#NULL!	uninfected	feminine	#NULL!	#NULL!	#NULL!	#NULL!	#NULL!	Gong Qu Qu Zhuo	H542425198102040066	3	38	Tibetan	17708960295	6 Villages, Cuoma Township, Amdo County, Tibet	Tibet Autonomous Region	Naqu region	Anduo County	Altitude 5000 and above	Tsoma Township	6					Yes	No	No	No		No	#NULL!	30	3	#NULL!	IUD		3		1	1	22	#NULL!	No
feminine		#NULL!		#NULL!	#NULL!	#NULL!	uninfected	feminine	#NULL!	#NULL!	#NULL!	#NULL!	#NULL!	kung che om	H542425198009130024	3	38	Tibetan	18889065970	No. 37, Village 1, Bangai Township, Amdo County, Tibet	Tibet Autonomous Region	Naqu region	Anduo County	Altitude 5000 and above	Help Aixiang	1					Yes	No	No	No		No	#NULL!	28	10	#NULL!	other contraceptive methods			skin buried	2	2	28	#NULL!	No
feminine		#NULL!		#NULL!	#NULL!	#NULL!	uninfected	feminine	#NULL!	#NULL!	#NULL!	#NULL!	#NULL!	Gunsang	H542425197304030021	4	46	Tibetan	15348965671	No. 63, Village 4, Bangai Township, Amdo County, Tibet	Tibet Autonomous Region	Naqu region	Anduo County	Altitude 5000 and above	Help Aixiang	4					No	No	No	No		No	#NULL!	28	4	#NULL!	other contraceptive methods			ligation	1	1	23	#NULL!	No
HPV16,18		#NULL!		#NULL!	#NULL!	#NULL!	single subtype infection	HPV18	18	#NULL!	#NULL!	#NULL!	#NULL!	Gunsang	H542425198202150043	3	37	Tibetan	18143260873	Amdo County, Tibet	Tibet Autonomous Region	Naqu region	Anduo County	Altitude 5000 and above	Doma Township	3 villages					Yes		No	No		No	#NULL!	30	5	#NULL!	other contraceptive methods			skin buried	1	1	20	#NULL!	No
feminine		#NULL!		#NULL!	#NULL!	#NULL!	uninfected	feminine	#NULL!	#NULL!	#NULL!	#NULL!	#NULL!	Gunsang	H542425198304070028	3	36	Tibetan	13889067477	No. 3, Village 3, Zharen Town, Amdo County, Tibet	Tibet Autonomous Region	Naqu region	Anduo County	Altitude 5000 and above	Zharen Town	3 villages					Yes	No	No	No		No	#NULL!	15~30	2	#NULL!	other contraceptive methods			skin buried	3	3	28	#NULL!	No
feminine		#NULL!		#NULL!	#NULL!	#NULL!	uninfected	feminine	#NULL!	#NULL!	#NULL!	#NULL!	#NULL!	Gunsang	H542425198205070161	3	37	Tibetan	17711964032	Zharen Town, Anduo County 3	Tibet Autonomous Region	Naqu region	Anduo County	Altitude 5000 and above	Zharen Town	3					Yes	No	No	No		No	#NULL!	30	#NULL!	#NULL!	other contraceptive methods			skin buried	3	3	25	#NULL!	No
feminine		#NULL!		#NULL!	#NULL!	#NULL!	uninfected	feminine	#NULL!	#NULL!	#NULL!	#NULL!	#NULL!	Gunsang	H542425198106050085	3	38	Tibetan	17740765007	1 Village, Qiangma Town, Amdo County, Tibet	Tibet Autonomous Region	Naqu region	Anduo County	Altitude 5000 and above	Qiangma Town	1					No	No	No	No		No	#NULL!	30	5	#NULL!	Not contraceptive				1	0	24	#NULL!	No
feminine		#NULL!		#NULL!	#NULL!	#NULL!	uninfected	feminine	#NULL!	#NULL!	#NULL!	#NULL!	#NULL!	Gunsang	H542425197506050047	4	44	Tibetan	13308965339	No. 23, Village 2, Sewu Township, Amdo County, Tibet	Tibet Autonomous Region	Naqu region	Anduo County	Altitude 5000 and above	Sewu Township	2					No	No	No	Yes	odor itching	No	#NULL!	90	5	#NULL!	Not contraceptive				4	3	22	#NULL!	No
feminine		#NULL!		#NULL!	#NULL!	#NULL!	uninfected	feminine	#NULL!	#NULL!	#NULL!	#NULL!	#NULL!	Gunsang	H542425197310290022	4	45	Tibetan	13228969826	No. 112, Village 9, Zharen Town, Amdo County, Tibet	Tibet Autonomous Region	Naqu region	Anduo County	Altitude 5000 and above	Zharen Town	9					Yes	No	No	No		No	#NULL!	30	3	#NULL!	Not contraceptive				6	4	20	#NULL!	No
feminine		#NULL!		#NULL!	#NULL!	#NULL!	uninfected	feminine	#NULL!	#NULL!	#NULL!	#NULL!	#NULL!	Gongsang Choudro	H542425198401080025	3	35	Tibetan	18141462663	No. 4, Village 1, Zharen Town, Amdo County, Tibet	Tibet Autonomous Region	Naqu region	Anduo County	Altitude 5000 and above	Zharen Town	1 village					Yes	No	No	No		No	#NULL!	26	5	#NULL!	other contraceptive methods			skin buried	3	3	20	#NULL!	No
feminine		#NULL!		#NULL!	#NULL!	#NULL!	uninfected	feminine	#NULL!	#NULL!	#NULL!	#NULL!	#NULL!	kung sang wangm	H542425196001050020	5	59	Tibetan	18389061822	No. 131, 10 Village, Zharen Town, Amdo County, Tibet	Tibet Autonomous Region	Naqu region	Anduo County	Altitude 5000 and above	Zharen Town	10					No	No	No	No		Yes	50		#NULL!	#NULL!	Not contraceptive				9	8	20	#NULL!	No
feminine		#NULL!		#NULL!	#NULL!	#NULL!	uninfected	feminine	#NULL!	#NULL!	#NULL!	#NULL!	#NULL!	Gongsang Yangzong	H542425198404100028	3	35	Tibetan	13638968557	No. 79, Village 6, Zharen Town, Amdo County, Tibet	Tibet Autonomous Region	Naqu region	Anduo County	Altitude 5000 and above	Zharen Town	6 villages					No	No	No	No		No	#NULL!	30	4	#NULL!	other contraceptive methods			ligation surgery	2	2	25	#NULL!	No
feminine		#NULL!		#NULL!	#NULL!	#NULL!	uninfected	feminine	#NULL!	#NULL!	#NULL!	#NULL!	#NULL!	tribute table	H542425197808090087	4	41	Tibetan	18089062370	2 Village, Pana Town, Anduo County	Tibet Autonomous Region	Naqu region	Anduo County	Altitude 5000 and above	Phana Town	2					Yes	Yes	No	No		No	#NULL!	45	7	#NULL!	other contraceptive methods			skin buried	0	0	0	#NULL!	No
feminine		#NULL!		#NULL!	#NULL!	#NULL!	uninfected	feminine	#NULL!	#NULL!	#NULL!	#NULL!	#NULL!	Guyang	H542425196908170020	4	50	Tibetan	17784567262	No. 76, Village 6, Qiangma Town, Amdo County, Tibet	Tibet Autonomous Region	Naqu region	Anduo County	Altitude 5000 and above	Qiangma Town	6 villages					No	No	No	Yes	odor yellow itching	No	#NULL!	28	3	#NULL!	other contraceptive methods			ligation	2	2	23	#NULL!	No
feminine		#NULL!		#NULL!	#NULL!	#NULL!	uninfected	feminine	#NULL!	#NULL!	#NULL!	#NULL!	#NULL!	Googie	H54242519750216002X	4	44	Tibetan	13322561722	No. 200638, Village 3, Maqu Township, Amdo County, Tibet	Tibet Autonomous Region	Naqu region	Anduo County	Altitude 5000 and above	Maqu Township	3 villages					No	No	No	Yes		Yes	41		#NULL!	#NULL!	other contraceptive methods			ligation	3	3	25	#NULL!	No
feminine		#NULL!		#NULL!	#NULL!	#NULL!	uninfected	feminine	#NULL!	#NULL!	#NULL!	#NULL!	#NULL!	Gusan	H542425196007130021	5	59	Tibetan	18708008979	Attached 13, No. 15, Shenyang South Road, Pana Town, Amdo County, Tibet	Tibet Autonomous Region	Naqu region	Anduo County	Altitude 5000 and above	Phana Town	retired cadres					No	No	No	No		Yes	57		#NULL!	#NULL!	Not contraceptive				3	3	22	#NULL!	No
feminine		#NULL!		#NULL!	#NULL!	#NULL!	uninfected	feminine	#NULL!	#NULL!	#NULL!	#NULL!	#NULL!	Valley Valley	H542425196903240026	4	50	Tibetan	18998081132	No. 16, Village 4, Bangai Township, Amdo County, Tibet	Tibet Autonomous Region	Naqu region	Anduo County	Altitude 5000 and above	Help Aixiang	4					Yes	No	No	No		Yes	48		#NULL!	#NULL!	Not contraceptive				4	4	25	#NULL!	No
HPV16,18	Chronic cervicitis, hpv infection	HPV infection	hpv infection	HPV infection	LSIL	5	Dual subtype infection	HPV16, HPV51	16	51	#NULL!	#NULL!	#NULL!	Gunotuo	H542425197807090042	4	41	Tibetan	17308964049	1 Village, Gangni Township, Anduo County	Tibet Autonomous Region	Naqu region	Anduo County	Altitude 5000 and above	Gangney Township	1	No abnormalities				Yes		No	No		No	#NULL!	90	3	#NULL!	Not contraceptive				5	2	24	#NULL!	No
feminine		#NULL!		#NULL!	#NULL!	#NULL!	uninfected	feminine	#NULL!	#NULL!	#NULL!	#NULL!	#NULL!	Guiluo	H542425197807040029	4	41	Tibetan	17708969003	Village 4, Pana Town, Amdo County, Tibet	Tibet Autonomous Region	Naqu region	Anduo County	Altitude 5000 and above	Phana Town	4		Rural household			Yes	No	No	Yes		No	#NULL!	50	2	#NULL!	Not contraceptive				3	1	20	#NULL!	No
feminine		#NULL!		#NULL!	#NULL!	#NULL!	uninfected	feminine	#NULL!	#NULL!	#NULL!	#NULL!	#NULL!	Guo Yang	H542425196702030049	5	52	Tibetan	18908965998	Amdo County, Tibet	Tibet Autonomous Region	Naqu region	Anduo County	Altitude 5000 and above	Phana Town	4 villages		Rural household			Yes	No	No	No		No	#NULL!	30	5	#NULL!	other contraceptive methods			ligation	4	3	22	#NULL!	No
feminine		#NULL!		#NULL!	#NULL!	#NULL!	uninfected	feminine	#NULL!	#NULL!	#NULL!	#NULL!	#NULL!	Guojie	H542425197610300026	4	42	Tibetan	17589066200	No. 6, Village 4, Yanshiping Town, Amdo County, Tibet	Tibet Autonomous Region	Naqu region	Anduo County	Altitude 5000 and above	Yanshiping Town	4					No	No	No	No		Yes	39		#NULL!	#NULL!	other contraceptive methods			ligation	2	1	20	#NULL!	No
feminine		#NULL!		#NULL!	#NULL!	#NULL!	uninfected	feminine	#NULL!	#NULL!	#NULL!	#NULL!	#NULL!	fruit	H542425196004050042	5	59	Tibetan	18089962175	No. 06 and No. 21, No. 2 Village, Tandui Township, Amdo County, Tibet	Tibet Autonomous Region	Naqu region	Anduo County	Altitude 5000 and above	Tandui Township	2					No	No	No	No		Yes	50		#NULL!	#NULL!	Not contraceptive				5	0	0	#NULL!	No
feminine		#NULL!		#NULL!	#NULL!	#NULL!	uninfected	feminine	#NULL!	#NULL!	#NULL!	#NULL!	#NULL!	Goa	H542425196305150020	5	56	Tibetan	15208073516	No. 93, Village 3, Cuoma Township, Amdo County, Tibet	Tibet Autonomous Region	Naqu region	Anduo County	Altitude 5000 and above	Tsoma Township	3 villages					No	No	No	No		Yes	50		#NULL!	#NULL!	Not contraceptive				4	4	30	#NULL!	No
feminine		#NULL!		#NULL!	#NULL!	#NULL!	uninfected	feminine	#NULL!	#NULL!	#NULL!	#NULL!	#NULL!	fruit	H542425195203010022	6	67	Tibetan	13989969766	No. 90, Village 4, Bangai Township, Amdo County, Tibet	Tibet Autonomous Region	Naqu region	Anduo County	Altitude 5000 and above	Help Aixiang	4 villages					No	No	No	No		Yes	40		#NULL!	#NULL!	Not contraceptive				5	2	20	#NULL!	No
feminine		#NULL!		#NULL!	#NULL!	#NULL!	uninfected	feminine	#NULL!	#NULL!	#NULL!	#NULL!	#NULL!	fruit day	H542425196208160024	5	57	Tibetan	18208009222	Amdo County, Tibet	Tibet Autonomous Region	Naqu region	Anduo County	Altitude 5000 and above	Yanshiping Town	3 villages					No	No	No	No		No	#NULL!	30	5	#NULL!	Not contraceptive				5	5	25	#NULL!	No
feminine		#NULL!		#NULL!	#NULL!	#NULL!	uninfected	feminine	#NULL!	#NULL!	#NULL!	#NULL!	#NULL!	big punishment	H542425196403270026	5	55	Tibetan	18141460932	No. 93, Village 10, Zaren Town, Amdo County, Tibet	Tibet Autonomous Region	Naqu region	Anduo County	Altitude 5000 and above	Zharen Town	10 Villages					No	No	No	No		Yes	53		#NULL!	#NULL!	Not contraceptive				6	1	19	#NULL!	No
HPV non-16,18		#NULL!		#NULL!	#NULL!	#NULL!	single subtype infection	HPV56	56	#NULL!	#NULL!	#NULL!	#NULL!	fruit beads	H542425196903020023	4	50	Tibetan	18798976558	No. 135, Village 10, Zharen Town, Amdo County, Tibet	Tibet Autonomous Region	Naqu region	Anduo County	Altitude 5000 and above	Zharen Town	10 Villages					Yes	No	No	No		Yes	48		#NULL!	#NULL!	other contraceptive methods			skin buried	6	2	20	#NULL!	No
feminine		#NULL!		#NULL!	#NULL!	#NULL!	uninfected	feminine	#NULL!	#NULL!	#NULL!	#NULL!	#NULL!	fruit table	H542425198006070046	3	39	Tibetan	19908965151	Village 2, Cuoma Township, Amdo County, Tibet	Tibet Autonomous Region	Naqu region	Anduo County	Altitude 5000 and above	Tsoma Township	2		Rural household			Yes	No	No	No		Yes	28		#NULL!	#NULL!	other contraceptive methods			skin buried	3	1	21	#NULL!	No
feminine		#NULL!		#NULL!	#NULL!	#NULL!	uninfected	feminine	#NULL!	#NULL!	#NULL!	#NULL!	#NULL!	Harb	H54242519800505006X	3	39	Tibetan	13518985916	No. 38, Village 1, Yanshiping Town, Amdo County, Tibet	Tibet Autonomous Region	Naqu region	Anduo County	Altitude 5000 and above	Yanshiping Town	1					No	No	No	No		No	#NULL!	30	3	#NULL!	other contraceptive methods			ligation	4	2	19	#NULL!	No
feminine		#NULL!		#NULL!	#NULL!	#NULL!	uninfected	feminine	#NULL!	#NULL!	#NULL!	#NULL!	#NULL!	Harrow	H54242519710302002X	4	48	Tibetan	17708961675	No. 57, Village 11, Zharen Town, Amdo County, Tibet	Tibet Autonomous Region	Naqu region	Anduo County	Altitude 5000 and above	Zharen Town	11					Yes	No	No	No		No	#NULL!	90	7	#NULL!	other contraceptive methods			ligation	2	2	25	#NULL!	No
feminine		#NULL!		#NULL!	#NULL!	#NULL!	uninfected	feminine	#NULL!	#NULL!	#NULL!	#NULL!	#NULL!	Hongmei	H542425197808070107	4	41	Tibetan	18798968805	4 Villages, Sewu Township, Anduo County	Tibet Autonomous Region	Naqu region	Anduo County	Altitude 5000 and above	Sewu Township	4					No	No	No	Yes	itching	No	#NULL!	30	4	#NULL!	Not contraceptive				6	5	25	#NULL!	No
feminine		#NULL!		#NULL!	#NULL!	#NULL!	uninfected	feminine	#NULL!	#NULL!	#NULL!	#NULL!	#NULL!	Hongying	H542425197202040042	4	47	Tibetan	18184960540	No. 1 Attached No. 26, Qiangma Town, Amdo County, Tibet	Tibet Autonomous Region	Naqu region	Anduo County	Altitude 5000 and above	Qiangma Town	1					No	No	No	No		Yes	46		#NULL!	#NULL!	Not contraceptive				4	1	24	#NULL!	No
feminine		#NULL!		#NULL!	#NULL!	#NULL!	uninfected	feminine	#NULL!	#NULL!	#NULL!	#NULL!	#NULL!	Giache	H54242519771025002x	4	41	Tibetan	18898066970	4 Villages, Mayong Township, Amdo County, Tibet	Tibet Autonomous Region	Naqu region	Anduo County	Altitude 5000 and above	Mayong Township	4		Rural household			No	No	No	No		Yes	38		#NULL!	#NULL!	Not contraceptive				7	2	18	#NULL!	No
feminine		#NULL!		#NULL!	#NULL!	#NULL!	uninfected	feminine	#NULL!	#NULL!	#NULL!	#NULL!	#NULL!	Gibb	H542425197207090049	4	47	Tibetan	13638967003	No. 6, Village 2, Zhaqu Township, Amdo County, Tibet	Tibet Autonomous Region	Naqu region	Anduo County	Altitude 5000 and above	Zhaqu Township	2					No	No	No	Yes		No	#NULL!	30	3	#NULL!	other contraceptive methods			ligation surgery	7	4	18	#NULL!	No
HPV non-16,18		#NULL!		#NULL!	#NULL!	#NULL!	single subtype infection	HPV52	52	#NULL!	#NULL!	#NULL!	#NULL!	Gibb	H542425196403040060	5	55	Tibetan	13989960287	Amdo County, Tibet	Tibet Autonomous Region	Naqu region	Anduo County	Altitude 5000 and above	Tsoma Township	2		Rural household			Yes	No	No	Yes	less	Yes	50		#NULL!	#NULL!	Not contraceptive				7	7	24	#NULL!	No
feminine		#NULL!		#NULL!	#NULL!	#NULL!	uninfected	feminine	#NULL!	#NULL!	#NULL!	#NULL!	#NULL!	Gibb	H542425197005060108	4	49	Tibetan	18089967762	4 Villages, Zhaqu Township, Anduo County	Tibet Autonomous Region	Naqu region	Anduo County	Altitude 5000 and above	Zhaqu Township	4					No	No	No	Yes		No	#NULL!	30	4	#NULL!	Not contraceptive				8	6	19	#NULL!	No
feminine		#NULL!		#NULL!	#NULL!	#NULL!	uninfected	feminine	#NULL!	#NULL!	#NULL!	#NULL!	#NULL!	Ji Cai	H542425198107050087	3	38	Tibetan	18089069130	Village 4, Cuoma Township, Amdo County, Tibet	Tibet Autonomous Region	Naqu region	Anduo County	Altitude 5000 and above	Tsoma Township	4		Rural household			No	No	No	Yes		No	#NULL!	25	4	#NULL!	other contraceptive methods			ligation	1	0	22	#NULL!	No
feminine		#NULL!		#NULL!	#NULL!	#NULL!	uninfected	feminine	#NULL!	#NULL!	#NULL!	#NULL!	#NULL!	Ji Tsering	H542425197905050108	3	40	Tibetan	18141463989	Amdo County, Tibet	Tibet Autonomous Region	Naqu region	Anduo County	Altitude 5000 and above	Phana Town	3		Rural household			No	No	No	No		No	#NULL!	30	3	#NULL!	IUD		20		2	2	23	#NULL!	No
HPV16,18	Chronic cervicitis, hpv infection	HPV infection	hpv infection, mild inflammation	HPV infection	LSIL	5	single subtype infection	HPV18	18	#NULL!	#NULL!	#NULL!	#NULL!	Ji Tsering	H542425197609030049	4	42	Tibetan	18889068311	5 Village, Qiangma Town, Anduo County	Tibet Autonomous Region	Naqu region	Anduo County	Altitude 5000 and above	Qiangma Town	5	No abnormalities				No		No	Yes		No	#NULL!	90	4	#NULL!	other contraceptive methods			ligation	3	1	18	#NULL!	No
feminine		#NULL!		#NULL!	#NULL!	#NULL!	uninfected	feminine	#NULL!	#NULL!	#NULL!	#NULL!	#NULL!	Ji Tsering	H542425197203020043	4	47	Tibetan	18089068345	No. 35, Village 1, Zharen Town, Amdo County, Tibet	Tibet Autonomous Region	Naqu region	Anduo County	Altitude 5000 and above	Zharen Town	1 village					No	No	No	No		No	#NULL!	30~365	3	#NULL!	Not contraceptive				3	3	21	#NULL!	No
HPV non-16,18		#NULL!		#NULL!	#NULL!	#NULL!	single subtype infection	HPV68	68	#NULL!	#NULL!	#NULL!	#NULL!	Gizso	H542425196611070029	5	52	Tibetan	13518962739	Amdo County, Tibet	Tibet Autonomous Region	Naqu region	Anduo County	Altitude 5000 and above	Phana Town	4		Rural household			No	No	No	No		Yes	49		#NULL!	#NULL!	other contraceptive methods			ligation	6	4	20	#NULL!	No
feminine		#NULL!		#NULL!	#NULL!	#NULL!	uninfected	feminine	#NULL!	#NULL!	#NULL!	#NULL!	#NULL!	Gizso	H542425197303080107	4	46	Tibetan	15608963288	4 Villages, Bangai Township, Amdo County, Tibet	Tibet Autonomous Region	Naqu region	Anduo County	Altitude 5000 and above	Help Aixiang	4					No	No	No	No		No	#NULL!	30~60	3	#NULL!	other contraceptive methods			skin buried	5	4	18	#NULL!	No
feminine		#NULL!		#NULL!	#NULL!	#NULL!	uninfected	feminine	#NULL!	#NULL!	#NULL!	#NULL!	#NULL!	Gizso	H542425197702190020	4	42	Tibetan	17308969956	No. 45, Village 2, Pana Town, Amdo County, Tibet	Tibet Autonomous Region	Naqu region	Anduo County	Altitude 5000 and above	Phana Town	2 villages					Yes	No	No	Yes	Odor, yellowing,	No	#NULL!	30	7	#NULL!	Not contraceptive				0	0	#NULL!	#NULL!	No
feminine		#NULL!		#NULL!	#NULL!	#NULL!	uninfected	feminine	#NULL!	#NULL!	#NULL!	#NULL!	#NULL!	Gizso	H542425197308020066	4	46	Tibetan�	18389068488	1 Village, Qiangma Town, Amdo County, Tibet	Tibet Autonomous Region	Naqu region	Anduo County	Altitude 5000 and above	Qiangma Town	1		Rural household			No	No	No	No		No	#NULL!	30	10	#NULL!	Not contraceptive				3	0	23	#NULL!	No
feminine		#NULL!		#NULL!	#NULL!	#NULL!	uninfected	feminine	#NULL!	#NULL!	#NULL!	#NULL!	#NULL!	Gizso	H542425197506030046	4	44	Tibetan	17889266253	No. 14, Village 3, Yanshiping Town, Amdo County, Tibet	Tibet Autonomous Region	Naqu region	Anduo County	Altitude 5000 and above	Yanshiping Town	3 villages					No	No	Yes	Yes		No	#NULL!	30	4	#NULL!	Not contraceptive				5	2	18	#NULL!	No
HPV non-16,18		#NULL!	hpv infection	HPV infection	LSIL	5	single subtype infection	HPV56	56	#NULL!	#NULL!	#NULL!	#NULL!	Gizum	H54242519850609006X	3	34	Tibetan	17389069558	Village 4, Yanshiping Town, Amdo County, Tibet	Tibet Autonomous Region	Naqu region	Anduo County	Altitude 5000 and above	Yanshiping Town	4 villages					No	No	Yes	No		No	#NULL!	30	3	#NULL!	other contraceptive methods			ligation	3	2	22	#NULL!	No
HPV non-16,18		#NULL!		#NULL!	#NULL!	#NULL!	Dual subtype infection	HPV59, HPV68	59	68	#NULL!	#NULL!	#NULL!	Jeddah	H542425196608050043	5	53	Tibetan	18089064422	No. 103, Village 4, Cuoma Township, Amdo County, Tibet	Tibet Autonomous Region	Naqu region	Anduo County	Altitude 5000 and above	Tsoma Township	4 villages					No	No	No	No		Yes	49		#NULL!	#NULL!	Not contraceptive				2	2	20	#NULL!	No
feminine		#NULL!		#NULL!	#NULL!	#NULL!	uninfected	feminine	#NULL!	#NULL!	#NULL!	#NULL!	#NULL!	Jidgham	H542425197406070104	4	45	Tibetan	18798969954	No. 112, Village 3, Qiangma Town, Amdo County, Tibet	Tibet Autonomous Region	Naqu region	Anduo County	Altitude 5000 and above	Qiangma Town	3					No	No	No	Yes		No	#NULL!	28	3	#NULL!	other contraceptive methods			ligation	3	3	22	#NULL!	No
feminine		#NULL!		#NULL!	#NULL!	#NULL!	uninfected	feminine	#NULL!	#NULL!	#NULL!	#NULL!	#NULL!	auspicious	H542430197307245029	4	46	Tibetan	15628509559	No. 2, Village 1, Sewu Township, Amdo County, Tibet	Tibet Autonomous Region	Naqu region	Anduo County	Altitude 5000 and above	Sewu Township	1					No	No	No	No		No	#NULL!	30-45	4	#NULL!	other contraceptive methods			skin buried	4	4	32	#NULL!	No
feminine		#NULL!		#NULL!	#NULL!	#NULL!	uninfected	feminine	#NULL!	#NULL!	#NULL!	#NULL!	#NULL!	Jiga	H542425197510010048	4	43	Tibetan	13518969826	No. 29, Village 3, Qiangma Town, Amdo County, Tibet	Tibet Autonomous Region	Naqu region	Anduo County	Altitude 5000 and above	Qiangma Town	3 villages					No	No	No	No		No	#NULL!	90	2	#NULL!	Not contraceptive				0	0	#NULL!	#NULL!	No
feminine		#NULL!		#NULL!	#NULL!	#NULL!	uninfected	feminine	#NULL!	#NULL!	#NULL!	#NULL!	#NULL!	Jiga	H542425196605090023	5	53	Tibetan	17889267586	No. 5, Village 5, Cuoma Township, Amdo County, Tibet	Tibet Autonomous Region	Naqu region	Anduo County	Altitude 5000 and above	Tsoma Township	5 villages					No	No	No	No		Yes	48		#NULL!	#NULL!	Not contraceptive				6	4	21	#NULL!	No
feminine		#NULL!		#NULL!	#NULL!	#NULL!	uninfected	feminine	#NULL!	#NULL!	#NULL!	#NULL!	#NULL!	Giger	H542425196607110040	5	53	Tibetan	13398067818	No. 27, Village 1, Mayong Township, Amdo County, Tibet	Tibet Autonomous Region	Naqu region	Anduo County	Altitude 5000 and above	Mayong Township	1					No	No	No	Yes	odor yellow itching	Yes	52		#NULL!	#NULL!	Not contraceptive				4	3	26	#NULL!	No
feminine		#NULL!		#NULL!	#NULL!	#NULL!	uninfected	feminine	#NULL!	#NULL!	#NULL!	#NULL!	#NULL!	Jigo	H542425196708100044	5	52	Tibetan	17889058388	No. 64, Village 9, Zharen Town, Amdo County, Tibet	Tibet Autonomous Region	Naqu region	Anduo County	Altitude 5000 and above	Zharen Town	9					No	No	No	Yes		No	#NULL!	30~60	3	#NULL!	Not contraceptive				9	4	23	#NULL!	No
feminine		#NULL!		#NULL!	#NULL!	#NULL!	uninfected	feminine	#NULL!	#NULL!	#NULL!	#NULL!	#NULL!	Gigi	H542425197105080085	4	48	Tibetan	13618968129	No. 129, Village 4, Qiangma Town, Amdo County, Tibet	Tibet Autonomous Region	Naqu region	Anduo County	Altitude 5000 and above	Qiangma Town	4					No	No	No	No		Yes	45		#NULL!	#NULL!	other contraceptive methods			ligation	2	1	26	#NULL!	No
feminine		#NULL!		#NULL!	#NULL!	#NULL!	uninfected	feminine	#NULL!	#NULL!	#NULL!	#NULL!	#NULL!	Gigi	H542425197009030029	4	48	Tibetan	13989962829	Village 4, Pana Town, Amdo County, Tibet	Tibet Autonomous Region	Naqu region	Anduo County	Altitude 5000 and above	Phana Town	4		Rural household			No	No	No	Yes		No	#NULL!	50	15	#NULL!	other contraceptive methods			ligation	5	3	25	#NULL!	No
feminine		#NULL!		#NULL!	#NULL!	#NULL!	uninfected	feminine	#NULL!	#NULL!	#NULL!	#NULL!	#NULL!	Gigi	H542425197907150268	3	40	Tibetan	18189963389	Amdo County, Tibet	Tibet Autonomous Region	Naqu region	Anduo County	Altitude 5000 and above	Help Aixiang	3		Rural household			Yes	No	No	No		No	#NULL!	30~60	5	#NULL!	other contraceptive methods			skin buried	1	1	39	#NULL!	No
feminine		#NULL!		#NULL!	#NULL!	#NULL!	uninfected	feminine	#NULL!	#NULL!	#NULL!	#NULL!	#NULL!	Gigi	H542425198302090068	3	36	Tibetan	15208061182	No. 1, No. 64, Qiangma Town, Amdo County, Tibet	Tibet Autonomous Region	Naqu region	Anduo County	Altitude 5000 and above	Qiangma Town	1					No	No	No	Yes	odor yellow itching	No	#NULL!	28	3	#NULL!	other contraceptive methods			skin buried	2	2	21	#NULL!	No
feminine		#NULL!		#NULL!	#NULL!	#NULL!	uninfected	feminine	#NULL!	#NULL!	#NULL!	#NULL!	#NULL!	Gigi	H542425197905280026	3	40	Tibetan	14718917788	No. 21, 4th Village, Bangai Township, Amdo County, Tibet	Tibet Autonomous Region	Naqu region	Anduo County	Altitude 5000 and above	Help Aixiang	4					Yes	No	No	Yes	peculiar smell	No	#NULL!	30	3	#NULL!	other contraceptive methods			skin buried	4	4	17	#NULL!	No
feminine		#NULL!		#NULL!	#NULL!	#NULL!	uninfected	feminine	#NULL!	#NULL!	#NULL!	#NULL!	#NULL!	Gigi	H542425197105030061	4	48	Tibetan	18208009222	Yanshiping 3 Village, Amdo County, Tibet	Tibet Autonomous Region	Naqu region	Anduo County	Altitude 5000 and above	Yanshiping Town	3		Rural household			No	No	No	No		No	#NULL!	30	3	#NULL!	other contraceptive methods			skin buried	4	1	33	#NULL!	No
HPV non-16,18		#NULL!		#NULL!	#NULL!	#NULL!	single subtype infection	HPV68	68	#NULL!	#NULL!	#NULL!	#NULL!	Gigi	H542425198401030028	3	35	Tibetan	18308068819	4 Villages, Maqu Township, Anduo County	Tibet Autonomous Region	Naqu region	Anduo County	Altitude 5000 and above	Maqu Township	4					No	No	No	No		No	#NULL!	30	7	#NULL!	Not contraceptive				2	2	22	#NULL!	No
HPV non-16,18		#NULL!		#NULL!	#NULL!	#NULL!	Dual subtype infection	HPV51, HPV68	51	68	#NULL!	#NULL!	#NULL!	Gigi	H542425197802250027	4	41	Tibetan	13889064988	No. 44, Village 4, Cuoma Township, Amdo County, Tibet	Tibet Autonomous Region	Naqu region	Anduo County	Altitude 5000 and above	Tsoma Township	5					Yes	No	No	No		No	#NULL!	60-90	#NULL!	#NULL!	Not contraceptive				2	0	13	#NULL!	No
HPV non-16,18		#NULL!	hpv infection	HPV infection	LSIL	5	single subtype infection	HPV58	58	#NULL!	#NULL!	#NULL!	#NULL!	Gigi	H54242519700405008x	4	49	Tibetan	17308960469	No. 131, Village 3, Cuoma Township, Amdo County, Tibet	Tibet Autonomous Region	Naqu region	Anduo County	Altitude 5000 and above	Tsoma Township	3 villages					Yes	No	No	Yes		Yes	45		#NULL!	#NULL!	Not contraceptive				2	2	20	#NULL!	No
feminine		#NULL!		#NULL!	#NULL!	#NULL!	uninfected	feminine	#NULL!	#NULL!	#NULL!	#NULL!	#NULL!	Gigi	H542425196603140023	5	53	Tibetan	17740763271	1 Village, Qiangma Town, Amdo County, Tibet	Tibet Autonomous Region	Naqu region	Anduo County	Altitude 5000 and above	Qiangma Town	1		Urban Hukou			No	No	No	No		Yes	1		#NULL!	#NULL!	Not contraceptive				6	0	22	#NULL!	No
feminine		#NULL!		#NULL!	#NULL!	#NULL!	uninfected	feminine	#NULL!	#NULL!	#NULL!	#NULL!	#NULL!	Gigi	H542425196804010022	5	51	Tibetan	18184966395	3 Villages, Maqu Township, Amdo County, Tibet	Tibet Autonomous Region	Naqu region	Anduo County	Altitude 5000 and above	Maqu Township	3		Rural household			No	No	No	No		No	#NULL!	30	3	#NULL!	Not contraceptive				7	7	19	#NULL!	No
[truncated: 24,147 more rows]
[truncated: 33 more columns]

## Sheet: Sheet1
#VALUE!
